# Supplementary material for: Differential regulation of intramuscular fat and abdominal fat deposition in chickens
Source: BMC Genomics. 2022 Apr 15;23:308. doi: 10.1186/s12864-022-08538-0 (PMC9013108; doi:10.1186/s12864-022-08538-0)
Supplement: Supplementary file 1 — Additional file 1. [file 12864_2022_8538_MOESM1_ESM.xlsx]

## Sheet: Table S1
Table S1. The RNA-Seq libraries of 36 samples.
Sample	Raw Data		Valid Data		Valid Ratio(reads)	Q20%	Q30%	GC content%	Valid reads	Mapped reads	Unique Mapped reads	Multi Mapped reads	PE Mapped reads	Reads map to sense strand	Reads map to antisense strand	Non-splice reads	Splice reads
	Read	Base	Read	Base
X_A0224	36365180	5.45G	35365806	5.30G	97.25	99.97	98.18	53.5	35365806	29421131(83.19%)	20885661(59.06%)	8535470(24.13%)	26669958(75.41%)	14067747(39.78%)	14149769(40.01%)	11602202(32.81%)	16615314(46.98%)
X_A0249	41085618	6.16G	39793910	5.97G	96.86	99.96	98.12	50	39793910	35273406(88.64%)	26687956(67.07%)	8585450(21.57%)	31321214(78.71%)	17029991(42.80%)	17093776(42.96%)	18714632(47.03%)	15409135(38.72%)
X_A0263	41367210	6.21G	39977198	6.00G	96.64	99.96	98.1	51	39977198	35250531(88.18%)	25415174(63.57%)	9835357(24.60%)	31121104(77.85%)	16809461(42.05%)	16891552(42.25%)	17455169(43.66%)	16245844(40.64%)
X_A0289	41257486	6.19G	39963906	5.99G	96.86	99.96	98.03	51	39963906	34801177(87.08%)	25972650(64.99%)	8828527(22.09%)	30474882(76.26%)	16667103(41.71%)	16750571(41.91%)	17485870(43.75%)	15931804(39.87%)
X_A0309	42229194	6.33G	40994734	6.15G	97.08	99.96	98.06	51	40994734	35899487(87.57%)	26672078(65.06%)	9227409(22.51%)	31901628(77.82%)	17062719(41.62%)	17142083(41.82%)	17745439(43.29%)	16459363(40.15%)
X_A0312	38071044	5.71G	37109092	5.57G	97.47	99.96	98	50	37109092	32751479(88.26%)	24269378(65.40%)	8482101(22.86%)	29208692(78.71%)	15620491(42.09%)	15691036(42.28%)	16406392(44.21%)	14905135(40.17%)
X_A0352	39895710	5.98G	38259420	5.74G	95.9	99.96	98.14	51	38259420	33493732(87.54%)	24737488(64.66%)	8756244(22.89%)	29232462(76.41%)	16019027(41.87%)	16096036(42.07%)	16723631(43.71%)	15391432(40.23%)
X_A0379	40189168	6.03G	38903914	5.84G	96.8	99.96	97.92	51	38903914	33534860(86.20%)	25023086(64.32%)	8511774(21.88%)	29509222(75.85%)	16145512(41.50%)	16227010(41.71%)	16956084(43.58%)	15416438(39.63%)
X_A0397	38464018	5.77G	37393622	5.61G	97.22	99.97	98.06	51	37393622	32764904(87.62%)	24039915(64.29%)	8724989(23.33%)	29187452(78.05%)	15588272(41.69%)	15664326(41.89%)	15880260(42.47%)	15372338(41.11%)
X_A0398	34565892	5.18G	33564522	5.03G	97.1	99.96	97.97	50.5	33564522	29389740(87.56%)	21949580(65.40%)	7440160(22.17%)	25820698(76.93%)	14082408(41.96%)	14145547(42.14%)	14852720(44.25%)	13375235(39.85%)
X_B0210	41732332	6.26G	40645222	6.10G	97.4	99.96	98.09	54	40645222	33191724(81.66%)	24591639(60.50%)	8600085(21.16%)	30053288(73.94%)	15873559(39.05%)	15968682(39.29%)	13184049(32.44%)	18658192(45.91%)
X_A0223	51472240	7.72G	49769046	7.47G	96.69	99.9	97.16	52	49769046	42919811(86.24%)	29799723(59.88%)	13120088(26.36%)	40363298(81.10%)	20490713(41.17%)	20532491(41.26%)	20475125(41.14%)	20548079(41.29%)
X_A0226	54976384	8.25G	53033824	7.96G	96.47	99.9	97.18	51	53033824	45776480(86.32%)	32139852(60.60%)	13636628(25.71%)	43159682(81.38%)	21884535(41.27%)	21918227(41.33%)	22216219(41.89%)	21586543(40.70%)
X_A0377	55625802	8.34G	53907234	8.09G	96.91	99.9	97.19	51	53907234	47333341(87.81%)	33113419(61.43%)	14219922(26.38%)	44747896(83.01%)	22805137(42.30%)	22821580(42.33%)	23898010(44.33%)	21728707(40.31%)
X_A0400	51760952	7.76G	50124012	7.52G	96.84	99.91	97.28	52	50124012	43055044(85.90%)	29564788(58.98%)	13490256(26.91%)	40649396(81.10%)	20420931(40.74%)	20510698(40.92%)	19872168(39.65%)	21059461(42.01%)
X_B0208	55129410	8.27G	53518306	8.03G	97.08	99.91	97.58	51	53518306	46742050(87.34%)	33216977(62.07%)	13525073(25.27%)	44256366(82.69%)	22310116(41.69%)	22322762(41.71%)	22362278(41.78%)	22270600(41.61%)
X_B0231	52753652	7.91G	51247140	7.69G	97.14	99.91	96.96	52	51247140	43391405(84.67%)	29326496(57.23%)	14064909(27.45%)	41009434(80.02%)	20658638(40.31%)	20736140(40.46%)	19759297(38.56%)	21635481(42.22%)
X_B0238	50806878	7.62G	49248994	7.39G	96.93	99.9	97.26	51	49248994	42666247(86.63%)	29215422(59.32%)	13450825(27.31%)	40191362(81.61%)	20330473(41.28%)	20371448(41.36%)	20116863(40.85%)	20585058(41.80%)
AF_A0224	54373298	8.16G	48911310	7.34G	89.95	99.94	98.03	51	48911310	45149837(92.31%)	35690294(72.97%)	9459543(19.34%)	37186628(76.03%)	22112065(45.21%)	22150595(45.29%)	26719132(54.63%)	17543528(35.87%)
AF_A0249	44562740	6.68G	42777518	6.42G	95.99	99.94	97.92	49	42777518	39490423(92.32%)	30739388(71.86%)	8751035(20.46%)	34893472(81.57%)	19259337(45.02%)	19304606(45.13%)	26294431(61.47%)	12269512(28.68%)
AF_A0263	48429016	7.26G	45922300	6.89G	94.82	99.93	97.9	50	45922300	42412755(92.36%)	32538169(70.85%)	9874586(21.50%)	36978194(80.52%)	20366547(44.35%)	20381251(44.38%)	27889768(60.73%)	12858030(28.00%)
AF_A0289	40642482	6.10G	38820250	5.82G	95.52	99.92	97.79	49	38820250	35899005(92.47%)	28127713(72.46%)	7771292(20.02%)	31250100(80.50%)	17487428(45.05%)	17519962(45.13%)	23813010(61.34%)	11194380(28.84%)
AF_A0309	41104476	6.17G	39352614	5.90G	95.74	99.93	97.82	49	39352614	36270204(92.17%)	28549177(72.55%)	7721027(19.62%)	31705594(80.57%)	17750111(45.11%)	17777377(45.17%)	23792221(60.46%)	11735267(29.82%)
AF_A0312	40553068	6.08G	38944916	5.84G	96.03	99.93	97.86	49	38944916	35970060(92.36%)	28004686(71.91%)	7965374(20.45%)	31662330(81.30%)	17547924(45.06%)	17574630(45.13%)	23454474(60.22%)	11668080(29.96%)
AF_A0352	37858632	5.68G	36466804	5.47G	96.32	99.92	97.7	49	36466804	33484560(91.82%)	26040427(71.41%)	7444133(20.41%)	30010436(82.30%)	16377360(44.91%)	16386837(44.94%)	21745688(59.63%)	11018509(30.22%)
AF_A0397	45060804	6.76G	43395214	6.51G	96.3	99.94	97.96	49	43395214	40202655(92.64%)	31377438(72.31%)	8825217(20.34%)	35805436(82.51%)	19705309(45.41%)	19736714(45.48%)	26309291(60.63%)	13132732(30.26%)
AF_A0398	51519156	7.73G	49087788	7.36G	95.28	99.93	97.88	50	49087788	45644196(92.98%)	35611567(72.55%)	10032629(20.44%)	39471188(80.41%)	22165911(45.16%)	22202242(45.23%)	29493894(60.08%)	14874259(30.30%)
AF_B0210	36460552	5.47G	35297420	5.29G	96.81	99.95	98.19	50	35297420	32745903(92.77%)	25647599(72.66%)	7098304(20.11%)	29562428(83.75%)	16060402(45.50%)	16075082(45.54%)	18486020(52.37%)	13649464(38.67%)
AF_A0223	49534480	7.43G	44552570	6.68G	89.94	99.79	96.38	53	44552570	39283961(88.17%)	28899817(64.87%)	10384144(23.31%)	36856084(82.72%)	19133397(42.95%)	18953102(42.54%)	26582442(59.67%)	11504057(25.82%)
AF_A0226	47506984	7.13G	45743394	6.86G	96.29	99.9	97.01	50	45743394	41802032(91.38%)	30762021(67.25%)	11040011(24.13%)	39534942(86.43%)	20552840(44.93%)	20521012(44.86%)	25499932(55.75%)	15573920(34.05%)
AF_A0377	52081494	7.81G	50122986	7.52G	96.24	99.89	97.15	50	50122986	45998348(91.77%)	34367730(68.57%)	11630618(23.20%)	43264030(86.32%)	22638117(45.17%)	22597472(45.08%)	28219922(56.30%)	17015667(33.95%)
AF_A0379	53654016	8.05G	51542330	7.73G	96.06	99.88	96.93	50	51542330	47052790(91.29%)	34939380(67.79%)	12113410(23.50%)	44325746(86.00%)	23161987(44.94%)	23112201(44.84%)	28681982(55.65%)	17592206(34.13%)
AF_A0400	50591980	7.59G	46443528	6.97G	91.8	99.8	96.26	54	46443528	40818027(87.89%)	29575490(63.68%)	11242537(24.21%)	38497514(82.89%)	19613376(42.23%)	19455185(41.89%)	27909977(60.09%)	11158584(24.03%)
AF_B0208	52184806	7.83G	50424228	7.56G	96.63	99.85	97.02	51	50424228	44755253(88.76%)	33510042(66.46%)	11245211(22.30%)	42005458(83.30%)	21861620(43.36%)	21902002(43.44%)	27121756(53.79%)	16641866(33.00%)
AF_B0231	51233428	7.69G	49201672	7.38G	96.03	99.9	96.96	50	49201672	45132770(91.73%)	33667894(68.43%)	11464876(23.30%)	42735694(86.86%)	22197958(45.12%)	22181787(45.08%)	27455709(55.80%)	16924036(34.40%)
AF_B0238	52708610	7.91G	50715496	7.61G	96.22	99.88	96.93	50	50715496	46425510(91.54%)	34109507(67.26%)	12316003(24.28%)	43706662(86.18%)	22831259(45.02%)	22767165(44.89%)	28283542(55.77%)	17314882(34.14%)

## Sheet: Table S2
Table S2. All genes in BM samples.
gene_id	chr	start	end	strand	gene_name	transcript_id	GO	KEGG	KO_ENTRY	EC	Description	trans_type	FPKM.X_A0224	FPKM.X_A0249	FPKM.X_A0263	FPKM.X_A0289	FPKM.X_A0309	FPKM.X_A0312	FPKM.X_A0352	FPKM.X_A0379	FPKM.X_A0397	FPKM.X_A0398	FPKM.X_B0210	FPKM.X_A0223	FPKM.X_A0226	FPKM.X_A0377	FPKM.X_A0400	FPKM.X_B0208	FPKM.X_B0231	FPKM.X_B0238	count.X_A0223	count.X_A0224	count.X_A0226	count.X_A0249	count.X_A0263	count.X_A0289	count.X_A0309	count.X_A0312	count.X_A0352	count.X_A0377	count.X_A0379	count.X_A0397	count.X_A0398	count.X_A0400	count.X_B0208	count.X_B0210	count.X_B0231	count.X_B0238
ENSGALG00000000003	chr1	20328226	20347898	+	PANX2	ENSGALT00000000003	GO:0002931(response to ischemia);GO:0005737(cytoplasm);GO:0005886(plasma membrane);GO:0005921(gap junction);GO:0015267(channel activity);GO:0016021(integral component of membrane);GO:0055085(transmembrane transport)	NA	NA	NA	pannexin-2 isoform X1 [Gallus gallus]	protein_coding	0.0001	0.0001	0.0001	0.0001	0.0001	0.0001	0.0001	0.0001	0.0001	0.0001	0.0001	0.0001	0.0001	0.0001	0.0001	0.0001	0.020681	0.0001	0	0	0	0	0	0	0	0	0	0	0	0	0	0	0	0	4	0
ENSGALG00000000011	chr6	32362856	32366096	-	C10orf88	ENSGALT00000000012	GO:0042802(identical protein binding)	NA	NA	NA	uncharacterized protein C10orf88 homolog isoform X2 [Gallus gallus]	protein_coding	9.30725	16.0685	13.2684	11.9357	15.419	11.1481	14.8665	8.69964	14.5585	12.7606	4.27945	11.4564	11.8309	11.1508	12.5867	12.1442	9.17609	9.82898	1018	586	1105	1108	933	823	1090	719	981	1078	581	944	742	1132	1177	305	838	863
ENSGALG00000000038	chr11	1969779	1971563	+	CTRB2	ENSGALT00000000051	GO:0004252(serine-type endopeptidase activity);GO:0006508(proteolysis)	NA	NA	NA	chymotrypsinogen 2-like precursor [Gallus gallus]	protein_coding	0.0001	0.082083	0.0001	0.0001	0.0001	0.0001	0.0001	0.0001	0.0001	0.0001	0.0001	0.0001	0.0001	0.0001	0.0001	0.0001	0.0001	0.0001	0	0	0	4	0	0	0	0	0	0	0	0	0	0	0	0	0	0
ENSGALG00000000044	chr14	13962836	13964455	+	WFIKKN1	ENSGALT00000000059	GO:0001501(skeletal system development);GO:0004867(serine-type endopeptidase inhibitor activity);GO:0005576(extracellular region);GO:0010951(negative regulation of endopeptidase activity);GO:0032091(negative regulation of protein binding);GO:0043392(negative regulation of DNA binding);GO:0048747(muscle fiber development);GO:0060021(palate development)	04610(Complement and coagulation cascades)	K03909	NA	WAP, Kazal, immunoglobulin, Kunitz and NTR domain-containing protein 1 [Gallus gallus]	protein_coding	0.097344	0.044585	0.0001	0.089139	0.043485	0.0001	0.0001	0.0001	0.0001	0.0001	0.086402	0.0001	0.0001	0.00699	0.0001	0.0001	0.0001	0.0001	0	8	0	4	0	8	4	0	0	1	0	0	0	0	0	8	0	0
ENSGALG00000000048	chr25	482603	488101	+	ENSGALG00000000048	ENSGALT00000046364;ENSGALT00000000063;ENSGALT00000105435	GO:0005524(ATP binding);GO:0015991(ATP hydrolysis coupled proton transport);GO:0033180(proton-transporting V-type ATPase, V1 domain);GO:0046034(ATP metabolic process);GO:0046961(proton-transporting ATPase activity, rotational mechanism);GO:0046961(proton-transporting ATPase activity, rotational mechanism)	00190(Oxidative phosphorylation);04150(mTOR signaling pathway);04145(Phagosome);04145(Phagosome)	K02145	EC:3.6.3.14	V-type proton ATPase catalytic subunit A-like [Gallus gallus]	protein_coding	0.130086	3.32391	1.77193	1.55341	2.60648	0.826728	1.63425	1.40872	1.36862	1.69645	0.277987	1.47878	1.58403	1.85594	2.23663	2.24547	1.33816	1.52	269	17	302	467	254	218	376	110	221	367	193	181	201	410	444	42	250	272
ENSGALG00000000055	chr4	60121988	60126244	-	LAMTOR3	ENSGALT00000083344	GO:0005085(guanyl-nucleotide exchange factor activity);GO:0005925(focal adhesion);GO:0032008(positive regulation of TOR signaling);GO:0034613(cellular protein localization);GO:0043547(positive regulation of GTPase activity);GO:0070062(extracellular exosome);GO:0071230(cellular response to amino acid stimulus);GO:0071986(Ragulator complex)	04010(MAPK signaling pathway);04150(mTOR signaling pathway)	K04370	NA	ragulator complex protein LAMTOR3 isoform X1 [Numida meleagris]	protein_coding	41.3143	53.2535	39.828	49.297	43.5514	41.4479	44.0476	33.4851	42.733	39.014	62.5232	32.1987	38.4316	39.7128	42.0029	41.9454	38.9747	39.9968	2821	2564	3539	3621	2760	3353	3036	2637	2865	3787	2203	2731	2237	3727	4009	4387	3510	3462
ENSGALG00000000059	chr11	18842577	18845331	+	TUBB3	ENSGALT00000000074;ENSGALT00000053180	GO:0003924(GTPase activity);GO:0005200(structural constituent of cytoskeleton);GO:0005525(GTP binding);GO:0005634(nucleus);GO:0005737(cytoplasm);GO:0005874(microtubule);GO:0007017(microtubule-based process);GO:0007411(axon guidance);GO:0030424(axon);GO:0030425(dendrite);GO:0043025(neuronal cell body);GO:0070062(extracellular exosome);GO:0071944(cell periphery);GO:0071944(cell periphery)	04145(Phagosome);04540(Gap junction);04540(Gap junction)	K07375	NA	PREDICTED: tubulin beta-3 chain [Coturnix japonica]	protein_coding	0.114273	0.184434	0.0001	0.0001	0.0001	0.0001	0.0001	0.0001	0.0001	0.0001	0.208267	0.13027	0.077635	0.0001	0.0001	0.0001	0.03184	0.0001	16	10	10	18	0	0	0	0	0	0	0	0	0	0	0	21	4	0
ENSGALG00000000067	chr4	89868567	89871730	-	SPR	ENSGALT00000000092	GO:0004757(sepiapterin reductase activity);GO:0005654(nucleoplasm);GO:0005737(cytoplasm);GO:0006729(tetrahydrobiopterin biosynthetic process);GO:0006809(nitric oxide biosynthetic process);GO:0055114(oxidation-reduction process);GO:0070062(extracellular exosome)	00790(Folate biosynthesis)	K00072	EC:1.1.1.153	sepiapterin reductase [Gallus gallus]	protein_coding	4.57313	3.44184	2.26969	1.47941	2.32938	2.13715	2.77254	1.59159	1.93876	1.36411	3.72003	4.22833	3.30062	2.75296	1.74177	2.9138	2.88606	1.89479	483	371	397	306	206	132	212	178	236	343	137	162	102	202	364	341	339	214
ENSGALG00000000071	chr1	190327368	190335382	+	ENSGALG00000000071	ENSGALT00000058813;ENSGALT00000000097	GO:0005634(nucleus);GO:0005737(cytoplasm);GO:0006915(apoptotic process);GO:0007050(cell cycle arrest);GO:0007050(cell cycle arrest)	NA	NA	NA	DNA damage-induced apoptosis suppressor protein isoform X2 [Gallus gallus];DNA damage-induced apoptosis suppressor protein isoform X1 [Gallus gallus]	protein_coding	0.354727	2.13347	0.783823	0.860734	0.882943	0.802416	0.808167	0.573548	0.660575	0.739455	0.317407	1.07918	1.15028	0.953471	0.637344	0.727904	0.548798	0.666807	270	63	302	414	156	167	176	146	150	260	108	121	121	162	199	64	142	165
ENSGALG00000000081	chr16	2367597	2478250	+	IL4I1	ENSGALT00000000109;ENSGALT00000100365	GO:0016491(oxidoreductase activity);GO:0055114(oxidation-reduction process);GO:0055114(oxidation-reduction process)	00250(Alanine, aspartate and glutamate metabolism);00270(Cysteine and methionine metabolism);00280(Valine, leucine and isoleucine degradation);00350(Tyrosine metabolism);00360(Phenylalanine metabolism);00380(Tryptophan metabolism);00400(Phenylalanine, tyrosine and tryptophan biosynthesis);00400(Phenylalanine, tyrosine and tryptophan biosynthesis)	K03334	EC:1.4.3.2	L-amino-acid oxidase precursor [Gallus gallus]	protein_coding	0.0001	0.0937263	0.0001	0.214666	0.0001	0.0001	0.228029	0.306275	0.0001	0.0293027	0.0441352	0.0303821	0.165663	0.107501	0.0452296	0.0591093	0.0001	0.202096	6	0	35	15	0	33	0	0	34	23	46	0	4	9	13	7	0	40
ENSGALG00000000086	chr26	1113674	1120743	-	TIMM17B	ENSGALT00000000123	GO:0005654(nucleoplasm);GO:0005744(mitochondrial inner membrane presequence translocase complex);GO:0015450(P-P-bond-hydrolysis-driven protein transmembrane transporter activity);GO:0030150(protein import into mitochondrial matrix);GO:0031305(integral component of mitochondrial inner membrane)	NA	NA	NA	PREDICTED: mitochondrial import inner membrane translocase subunit Tim17-A [Coturnix japonica]	protein_coding	51.2718	43.5853	33.7804	41.1857	30.1173	32.6261	28.1487	27.7136	33.1664	36.5835	57.1523	31.9453	28.6395	26.9533	29.4155	35.4153	36.3966	35.9666	4020	4571	3789	4257	3363	4024	3016	2981	2630	3692	2619	3045	3012	3749	4862	5761	4708	4472
ENSGALG00000000091	chr1	194331748	194363395	+	INTS4	ENSGALT00000100955;ENSGALT00000000128	GO:0016180(snRNA processing);GO:0032039(integrator complex);GO:0032039(integrator complex)	NA	NA	NA	integrator complex subunit 4 isoform X2 [Gallus gallus]	protein_coding	5.09282	8.08968	5.3581	3.82326	5.38288	6.08961	6.19789	6.7193	5.02388	4.3187	4.38321	5.36485	7.40915	7.06329	5.78893	5.24286	6.71478	5.72373	1122	755	1629	1314	887	621	897	925	963	1608	1056	767	591	1227	1197	735	1444	1183
ENSGALG00000000094	chr26	1106026	1112697	+	ADIPOR1	ENSGALT00000000132;ENSGALT00000093211	GO:0005886(plasma membrane);GO:0007186(G-protein coupled receptor signaling pathway);GO:0010906(regulation of glucose metabolic process);GO:0016021(integral component of membrane);GO:0019216(regulation of lipid metabolic process);GO:0019395(fatty acid oxidation);GO:0019901(protein kinase binding);GO:0031226(intrinsic component of plasma membrane);GO:0033211(adiponectin-activated signaling pathway…	04920(Adipocytokine signaling pathway);04920(Adipocytokine signaling pathway)	K07297	NA	adiponectin receptor protein 1 isoform X1 [Gallus gallus]	protein_coding	35.9731	26.5278	24.9515	26.7397	22.5924	23.6331	20.3789	24.0615	18.2545	19.6968	31.4334	24.4252	19.0868	20.6733	16.7756	31.2696	20.9789	20.3797	4128	4306	3391	3479	3335	3509	3038	2900	2557	3802	3054	2251	2179	2871	5764	4255	3645	3403
ENSGALG00000000102	chr26	1099146	1102387	+	UBE2T	ENSGALT00000000141;ENSGALT00000063439	GO:0000209(protein polyubiquitination);GO:0003682(chromatin binding);GO:0005524(ATP binding);GO:0005634(nucleus);GO:0005737(cytoplasm);GO:0006281(DNA repair);GO:0006513(protein monoubiquitination);GO:0006974(cellular response to DNA damage stimulus);GO:0031625(ubiquitin protein ligase binding);GO:0035519(protein K29-linked ubiquitination);GO:0044314(protein K27-linked ubiquitination);GO:0051865(p…	03460(Fanconi anemia pathway);03460(Fanconi anemia pathway)	K13960	EC:2.3.2.23	ubiquitin-conjugating enzyme E2 T isoform X2 [Gallus gallus]	protein_coding	0.332313	1.18002	0.899527	0.328248	0.331091	0.718442	0.848694	0.332248	0.742818	0.569111	0.363474	0.362625	1.08773	0.78847	0.458283	0.524825	0.493831	0.6174	23	15	72	58	45	16	17	33	40	54	16	34	24	30	36	19	32	39
ENSGALG00000000104	chr26	1089542	1098705	-	ENSGALG00000000104	ENSGALT00000000143	GO:0005634(nucleus);GO:0005829(cytosol);GO:0009646(response to absence of light)	NA	NA	NA	cryptochrome 4 [Gallus gallus]	protein_coding	2.92652	1.6494	0.755734	1.07638	1.55789	0.552276	1.23471	0.500852	0.880325	0.42862	1.48264	0.531843	0.834226	1.21576	0.40346	1.12818	1.13004	0.731094	75	289	123	179	84	117	173	56	128	185	53	90	40	57	172	166	162	101
ENSGALG00000000106	chr26	1079126	1090634	-	LRIF1	ENSGALT00000000145	GO:0000781(chromosome, telomeric region);GO:0005634(nucleus);GO:0005815(microtubule organizing center);GO:0006355(regulation of transcription, DNA-templated);GO:0042974(retinoic acid receptor binding)	NA	NA	NA	ligand-dependent nuclear receptor-interacting factor 1 [Gallus gallus]	protein_coding	2.32062	6.95539	5.34062	4.71733	8.87007	5.67122	5.19688	4.98862	6.81589	4.59621	1.45944	5.43754	7.14862	6.88446	5.59328	5.00267	9.27045	5.89497	1403	425	1939	1393	1090	945	1821	1063	996	1933	967	1283	776	1462	1408	302	2459	1503
ENSGALG00000000107	chr16	2482327	2491638	-	TRIM7	ENSGALT00000000149	GO:0005634(nucleus);GO:0005737(cytoplasm);GO:0008270(zinc ion binding)	NA	NA	NA	tripartite motif-containing protein 7 [Gallus gallus]	protein_coding	8.22078	11.0327	5.02198	27.8869	3.80255	22.767	12.0523	8.38984	9.1218	10.082	25.8616	8.04155	11.8877	9.75243	13.7392	16.4278	3.26304	17.0008	954	691	1482	1015	471	2567	359	1960	1061	1259	747	789	782	1650	2124	2456	398	1991
ENSGALG00000000109	chr18	9856717	9860064	-	AFMID	ENSGALT00000000158	GO:0004061(arylformamidase activity);GO:0005634(nucleus);GO:0005829(cytosol);GO:0019441(tryptophan catabolic process to kynurenine);GO:0034354('de novo' NAD biosynthetic process from tryptophan)	00630(Glyoxylate and dicarboxylate metabolism);00380(Tryptophan metabolism)	K01432	EC:3.5.1.9	kynurenine formamidase isoform X1 [Gallus gallus]	protein_coding	4.38018	4.92753	1.41267	3.89749	3.94302	3.46035	3.09975	2.64021	3.03667	2.6367	4.32137	5.41726	4.22672	4.8939	4.39635	4.65341	5.19482	3.66209	502	288	412	355	104	281	291	233	214	494	184	206	160	413	471	321	495	336
ENSGALG00000000112	chr4	1997678	2003292	-	PLP1	ENSGALT00000000161	GO:0005886(plasma membrane);GO:0006954(inflammatory response);GO:0010628(positive regulation of gene expression);GO:0014002(astrocyte development);GO:0016021(integral component of membrane);GO:0021762(substantia nigra development);GO:0022010(central nervous system myelination);GO:0042759(long-chain fatty acid biosynthetic process);GO:0043209(myelin sheath);GO:0048469(cell maturation);GO:0061564(a…	NA	NA	NA	PREDICTED: myelin proteolipid protein isoform X1 [Meleagris gallopavo]	protein_coding	4.50506	0.752813	0.350698	1.02283	0.869684	0.771449	0.666459	0.623463	0.727219	0.586007	1.90421	0.358263	0.617701	0.352941	0.317855	0.465448	0.566908	0.602633	61	536	110	99	47	134	117	95	84	65	79	90	65	55	86	257	98	100
ENSGALG00000000115	chr16	2492672	2494263	-	HEP21	ENSGALT00000000164	GO:0001775(cell activation);GO:0005576(extracellular region)	NA	NA	NA	hen egg protein 21 kDa precursor [Gallus gallus]	protein_coding	0.0001	0.0001	0.0001	0.0001	0.0001	0.0001	0.0001	0.0001	0.0001	0.0001	0.0001	0.0001	0.0001	0.0001	0.0001	0.0001	0.0001	0.0001	0	0	0	0	0	0	0	0	0	0	0	0	0	0	0	0	0	0
ENSGALG00000000120	chr22	421956	427810	+	BMP10	ENSGALT00000000169	GO:0005125(cytokine activity);GO:0005160(transforming growth factor beta receptor binding);GO:0005179(hormone activity);GO:0005615(extracellular space);GO:0007512(adult heart development);GO:0008083(growth factor activity);GO:0009986(cell surface);GO:0010596(negative regulation of endothelial cell migration);GO:0010613(positive regulation of cardiac muscle hypertrophy);GO:0010614(negative regulat…	04060(Cytokine-cytokine receptor interaction)	K22670	NA	bone morphogenetic protein 10 precursor [Gallus gallus]	protein_coding	0.0001	0.0001	0.0001	0.0001	0.0001	0.0001	0.0001	0.0001	0.0001	0.0001	0.0001	0.0001	0.0001	0.0001	0.0001	0.0001	0.0001	0.0001	0	0	0	0	0	0	0	0	0	0	0	0	0	0	0	0	0	0
ENSGALG00000000122	chr16	2525327	2529817	-	GNB2L1	ENSGALT00000000171	GO:0001891(phagocytic cup);GO:0001934(positive regulation of protein phosphorylation);GO:0005080(protein kinase C binding);GO:0005634(nucleus);GO:0005737(cytoplasm);GO:0005739(mitochondrion);GO:0005829(cytosol);GO:0006919(activation of cysteine-type endopeptidase activity involved in apoptotic process);GO:0007165(signal transduction);GO:0008200(ion channel inhibitor activity);GO:0008656(cysteine-…	05162(Measles)	K14753	NA	LOW QUALITY PROTEIN: cell division control protein 4 [Loxodonta africana]	protein_coding	650.143	372.459	210.731	272.662	242.768	224.846	247.232	274.145	273.345	232.677	562.899	314.213	285.476	233.669	233.695	258.796	242.546	283.535	45650	66915	43598	41998	24218	30756	28067	23719	26664	36949	29909	28969	22117	34383	41014	65504	36224	40699
ENSGALG00000000129	chr11	18820548	18838454	+	TCF25	ENSGALT00000000179	GO:0000122(negative regulation of transcription by RNA polymerase II);GO:0003700(DNA binding transcription factor activity);GO:0005634(nucleus)	NA	NA	NA	transcription factor 25 [Gallus gallus]	protein_coding	35.6706	36.9032	25.8748	27.7256	26.0715	19.0747	24.569	30.5296	29.9727	27.8775	46.0013	19.9679	26.3134	31.7137	28.3213	27.2874	37.1949	31.5806	2833	3585	3924	4064	2904	3054	2944	1965	2588	4897	3253	3102	2588	4069	4223	5228	5425	4427
ENSGALG00000000136	chr16	2558049	2560828	-	BLEC2	ENSGALT00000000188	NA	NA	NA	NA	lectin like natural killer cell surface protein [Gallus gallus]	protein_coding	1.14874	0.332558	2.07139	0.171091	0.037089	0.4714	0.244698	0.256074	0.88335	0.0001	0.387122	0.130166	1.64847	0.273178	0.293458	1.19086	0.437323	1.41427	9	53	113	17	107	9	2	23	12	20	13	42	0	20	85	21	30	91
ENSGALG00000000137	chr26	1678657	1680974	+	SNRPE	ENSGALT00000000190	GO:0000387(spliceosomal snRNP assembly);GO:0003723(RNA binding);GO:0005682(U5 snRNP);GO:0005683(U7 snRNP);GO:0005685(U1 snRNP);GO:0005686(U2 snRNP);GO:0005687(U4 snRNP);GO:0005689(U12-type spliceosomal complex);GO:0005697(telomerase holoenzyme complex);GO:0005829(cytosol);GO:0034709(methylosome);GO:0034715(pICln-Sm protein complex);GO:0034719(SMN-Sm protein complex);GO:0046540(U4/U6 x U5 tri-snRN…	03040(Spliceosome)	K11097	NA	PREDICTED: small nuclear ribonucleoprotein E [Ursus maritimus]	protein_coding	25.9288	28.2223	22.0277	17.8066	19.4895	23.5788	20.1239	20.7841	16.5821	15.8554	19.1941	22.0165	16.8961	21.2743	15.7356	17.1979	17.9265	10.6043	1415	1181	1142	1408	1120	889	997	1101	960	1488	1003	778	667	1024	1206	988	1185	674
ENSGALG00000000141	chr16	2565094	2566926	-	BLB1	ENSGALT00000068635;ENSGALT00000070997	GO:0002504(antigen processing and presentation of peptide or polysaccharide antigen via MHC class II);GO:0006955(immune response);GO:0016021(integral component of membrane);GO:0042613(MHC class II protein complex);GO:0042613(MHC class II protein complex)	04514(Cell adhesion molecules (CAMs));04145(Phagosome);04672(Intestinal immune network for IgA production);05164(Influenza A);05168(Herpes simplex infection);05168(Herpes simplex infection)	K06752	NA	Major histocompatibility complex class II beta chain BLB1, (similar to HLA class II, D beta chain) precursor [Gallus gallus];major histocompatibility complex class II beta chain BLB1, (similar to HLA class II, D beta chain) isoform X1 [Gallus gallus]	protein_coding	119.243	90.7892	16.2489	23.6148	34.9332	32.9158	34.9087	43.4029	44.1476	30.3463	41.7759	56.1006	69.234	46.3157	34.044	21.7963	28.877	24.9237	4745	7146	6156	5960	1088	1551	2352	2022	2193	4264	2757	2724	1681	2916	2011	2831	2511	2084
ENSGALG00000000142	chr26	1041982	1065980	-	CEPT1	ENSGALT00000086523;ENSGALT00000000195	GO:0005789(endoplasmic reticulum membrane);GO:0006656(phosphatidylcholine biosynthetic process);GO:0016021(integral component of membrane);GO:0016780(phosphotransferase activity, for other substituted phosphate groups);GO:0016780(phosphotransferase activity, for other substituted phosphate groups)	00564(Glycerophospholipid metabolism);00565(Ether lipid metabolism);00440(Phosphonate and phosphinate metabolism);00440(Phosphonate and phosphinate metabolism)	K13644	EC:2.7.8.1;EC:2.7.8.2	choline/ethanolaminephosphotransferase 1 isoform X1 [Gallus gallus]	protein_coding	9.256	11.5921	8.20977	8.26341	10.6869	9.32925	7.77599	5.39514	9.23129	6.85066	7.37509	6.04271	10.1077	12.3981	9.13558	10.1494	13.4709	7.97575	962	1044	1691	1433	1034	1021	1354	1078	919	2147	645	1072	714	1473	1762	940	2204	1254
ENSGALG00000000146	chr19	5921244	5941204	+	SUPT6H	ENSGALT00000000200	GO:0003677(DNA binding);GO:0006139(nucleobase-containing compound metabolic process);GO:0010793(regulation of mRNA export from nucleus);GO:0032968(positive regulation of transcription elongation from RNA polymerase II promoter);GO:0042393(histone binding);GO:0045191(regulation of isotype switching);GO:0050684(regulation of mRNA processing);GO:0051147(regulation of muscle cell differentiation);GO:…	NA	NA	NA	transcription elongation factor SPT6 [Gallus gallus]	protein_coding	19.401	36.2359	34.9888	26.2634	31.5804	32.7712	33.5649	26.131	32.8458	31.8765	22.6087	28.7395	29.5861	32.158	31.8962	32.9529	28.1847	25.6395	10032	4798	10856	9817	9661	7118	8772	8306	8698	12217	6850	8364	7280	11275	12548	6322	10114	8843
ENSGALG00000000150	chr4	69289315	69296300	+	RPL9	ENSGALT00000060110	GO:0002181(cytoplasmic translation);GO:0003723(RNA binding);GO:0003735(structural constituent of ribosome);GO:0019843(rRNA binding);GO:0022625(cytosolic large ribosomal subunit)	03010(Ribosome)	K02940	NA	60S ribosomal protein L9 [Gallus gallus]	protein_coding	237.443	246.313	140.856	160.686	139.469	149.849	136.75	154.148	149.518	139.046	159.607	145.455	146.49	132.613	117.189	140.01	153.697	152.372	18362	21234	19439	24132	14065	15749	14010	13735	12815	18220	14612	13768	11484	14981	19280	16138	19945	19004
ENSGALG00000000151	Z	45410076	45570562	-	ADAMTS19	ENSGALT00000000207;ENSGALT00000052608	GO:0004222(metalloendopeptidase activity);GO:0006508(proteolysis);GO:0008270(zinc ion binding);GO:0008270(zinc ion binding)	NA	NA	NA	A disintegrin and metalloproteinase with thrombospondin motifs 19 isoform X1 [Gallus gallus]	protein_coding	0.157553	0.772118	0.200057	0.393194	0.015331	0.468958	0.360104	0.335018	0.295406	0.053822	0.0001	0.196515	0.590416	0.489149	0.446739	0.873903	0.250229	0.392638	61	35	192	185	49	95	4	105	83	165	78	67	11	140	295	0	80	120
ENSGALG00000000154	chr26	1029892	1037452	+	DENND2D	ENSGALT00000101036;ENSGALT00000000210	GO:0017112(Rab guanyl-nucleotide exchange factor activity);GO:0043547(positive regulation of GTPase activity);GO:0043547(positive regulation of GTPase activity)	NA	NA	NA	DENN domain-containing protein 2D [Gallus gallus]	protein_coding	0.695098	1.40202	0.149803	0.260652	0.526517	0.213224	0.267471	0.77221	0.89226	0.286445	0.185024	0.782339	0.840494	1.16007	0.521043	0.185533	1.25194	0.61898	102	65	116	142	17	28	56	21	27	165	76	86	26	69	27	20	168	81
ENSGALG00000000156	chr16	2574359	2580734	-	BRD2	ENSGALT00000000212	GO:0003682(chromatin binding);GO:0005634(nucleus);GO:0005737(cytoplasm);GO:0006334(nucleosome assembly);GO:0006357(regulation of transcription by RNA polymerase II);GO:0070577(lysine-acetylated histone binding)	NA	NA	NA	bromodomain-containing protein 2 isoform X1 [Gallus gallus]	protein_coding	62.7238	72.7705	58.4929	49.5361	69.6239	54.5123	70.7958	67.3332	57.7695	50.4151	63.7846	64.7694	82.5013	71.7991	61.5707	48.264	75.0308	60.6333	13255	9094	17748	11558	9469	7871	11338	8100	10755	15992	10348	8624	6751	12760	10774	10456	15785	12260
ENSGALG00000000158	chr16	2584405	2586614	+	DMA	ENSGALT00000000214	GO:0002503(peptide antigen assembly with MHC class II protein complex);GO:0006955(immune response);GO:0009986(cell surface);GO:0016021(integral component of membrane);GO:0023026(MHC class II protein complex binding);GO:0042613(MHC class II protein complex);GO:0070062(extracellular exosome)	04514(Cell adhesion molecules (CAMs));04145(Phagosome);04672(Intestinal immune network for IgA production);05164(Influenza A);05168(Herpes simplex infection)	K06752	NA	B locus M alpha chain 1 precursor [Gallus gallus]	protein_coding	8.47962	12.4678	2.09803	3.2391	2.99823	2.93403	5.39251	5.84897	4.75595	4.48389	8.4749	13.2768	10.5566	5.12981	4.84965	4.52707	3.36279	4.13547	815	369	682	594	102	155	147	131	246	343	270	213	181	302	304	417	213	251
ENSGALG00000000161	Z	45666922	45706187	-	ISOC1	ENSGALT00000103808;ENSGALT00000000217	GO:0003824(catalytic activity);GO:0008152(metabolic process);GO:0070062(extracellular exosome);GO:0070062(extracellular exosome)	04010(MAPK signaling pathway);04010(MAPK signaling pathway)	K04432	EC:2.7.12.2	isochorismatase domain-containing protein 1 [Gallus gallus]	protein_coding	2.35136	6.8423	5.04206	4.78734	2.5957	5.18804	2.71472	3.51634	5.86866	4.85176	1.72772	4.73333	5.68282	4.81114	6.28465	5.85277	3.4495	5.77035	833	293	1050	934	701	654	363	662	355	921	465	753	558	1120	1123	244	624	1003
ENSGALG00000000162	chr16	2586004	2588894	+	DMB1	ENSGALT00000041213	GO:0002504(antigen processing and presentation of peptide or polysaccharide antigen via MHC class II);GO:0006955(immune response);GO:0016021(integral component of membrane);GO:0042613(MHC class II protein complex)	04514(Cell adhesion molecules (CAMs));04145(Phagosome);04672(Intestinal immune network for IgA production);05164(Influenza A);05168(Herpes simplex infection)	K06752	NA	hypothetical protein H355_002487 [Colinus virginianus]	protein_coding	0.195775	0.237289	0.125419	0.170906	0.021676	0.323505	0.009723	0.110906	0.192778	0.044498	0.095147	0.101173	0.214109	0.197423	0.108213	0.352134	0.071042	0.173889	12	16	25	21	11	15	2	26	1	24	10	16	4	12	42	9	8	19
ENSGALG00000000164	chr26	1011100	1020640	-	MYBPHL	ENSGALT00000040700	GO:0005623(cell);GO:0031672(A band)	NA	NA	NA	myosin-binding protein H [Gallus gallus]	protein_coding	536.667	331.683	458.762	371.258	657.372	267.948	577.217	393.237	508.843	280.199	362.107	544.708	332.727	226.768	425.168	253.91	606.959	317.231	75154	52456	48257	35518	50069	39769	72174	26843	59120	34053	40742	51213	25294	59405	38215	40018	86087	43244
ENSGALG00000000168	chr26	991509	1008522	+	ADORA1	ENSGALT00000000224	GO:0001609(G-protein coupled adenosine receptor activity);GO:0001973(adenosine receptor signaling pathway);GO:0002686(negative regulation of leukocyte migration);GO:0003093(regulation of glomerular filtration);GO:0005886(plasma membrane);GO:0016021(integral component of membrane);GO:0043197(dendritic spine);GO:0050728(negative regulation of inflammatory response);GO:0051930(regulation of sensory …	04080(Neuroactive ligand-receptor interaction)	K04265	NA	adenosine receptor A1 [Gallus gallus]	protein_coding	0.273321	0.618233	0.384412	0.249693	0.139798	0.131286	0.602856	0.086053	0.332037	0.185934	0.762124	0.143613	0.326983	0.141258	0.582329	0.349166	0.225806	0.119444	17	23	41	56	36	23	13	12	53	18	8	29	15	69	45	72	28	14
ENSGALG00000000172	chr26	978298	981812	-	MYOG	ENSGALT00000040709	GO:0000978(RNA polymerase II proximal promoter sequence-specific DNA binding);GO:0001047(core promoter binding);GO:0001228(transcriptional activator activity, RNA polymerase II transcription regulatory region sequence-specific DNA binding);GO:0001503(ossification);GO:0003700(DNA binding transcription factor activity);GO:0005634(nucleus);GO:0005667(transcription factor complex);GO:0006366(transcri…	NA	NA	NA	myogenin [Gallus gallus]	protein_coding	1.3286	9.56422	0.786059	1.09226	0.382066	1.59495	0.797034	0.629268	0.768897	1.42324	2.19599	2.88391	1.77835	0.600205	1.93257	1.24219	0.334171	1.40535	230	75	149	592	50	68	25	93	48	53	38	45	75	156	108	141	28	111
ENSGALG00000000184	Z	45721101	45760913	-	SLC27A6	ENSGALT00000104897;ENSGALT00000000240	GO:0001676(long-chain fatty acid metabolic process);GO:0004467(long-chain fatty acid-CoA ligase activity);GO:0015908(fatty acid transport);GO:0016021(integral component of membrane);GO:0031957(very long-chain fatty acid-CoA ligase activity);GO:0031957(very long-chain fatty acid-CoA ligase activity)	03320(PPAR signaling pathway);03320(PPAR signaling pathway)	K08749	NA	long-chain fatty acid transport protein 6 isoform X1 [Gallus gallus]	protein_coding	0.205588	0.3603	0.0001	0.0407874	0.0001	0.0607612	0.143385	0.0001	0.0472979	0.132839	0.020164	0.0202428	0.347905	0.0564556	0.0544879	0.28462	0.018384	0.0478523	5	31	78	59	0	7	0	10	23	14	0	8	19	12	66	4	4	10
ENSGALG00000000186	chr26	1670781	1679287	-	MTCH1	ENSGALT00000094313;ENSGALT00000000243	GO:0005739(mitochondrion);GO:0006810(transport);GO:0006919(activation of cysteine-type endopeptidase activity involved in apoptotic process);GO:0016020(membrane);GO:0016021(integral component of membrane);GO:0043065(positive regulation of apoptotic process);GO:0043065(positive regulation of apoptotic process)	NA	NA	NA	mitochondrial carrier homolog 1 isoform X2 [Gallus gallus];mitochondrial carrier homolog 1 isoform X1 [Gallus gallus]	protein_coding	8.02747	4.74079	7.07531	5.37875	4.90979	3.38727	5.49213	6.77005	5.3787	5.24524	6.91026	5.63205	4.55003	6.60239	5.32883	6.37161	6.21694	3.58843	1070	1081	909	699	1063	794	742	468	774	1365	966	746	653	1026	1320	1052	1214	674
ENSGALG00000000189	Z	45786454	45824614	-	YTHDC2	ENSGALT00000087420;ENSGALT00000000247	GO:0004004(ATP-dependent RNA helicase activity);GO:0005634(nucleus);GO:0005737(cytoplasm);GO:0006396(RNA processing);GO:0006396(RNA processing)	NA	NA	NA	probable ATP-dependent RNA helicase YTHDC2 isoform X2 [Gallus gallus];probable ATP-dependent RNA helicase YTHDC2 isoform X1 [Gallus gallus]	protein_coding	0.418867	1.69336	0.954049	1.11928	0.970201	1.17711	0.953467	1.01041	0.954848	1.31596	0.0597884	2.23869	3.12385	2.73675	2.52924	2.05583	1.46922	1.82732	674	90	989	396	227	262	233	257	213	896	229	210	259	771	675	15	456	544
ENSGALG00000000195	chr22	501885	551476	+	SLC23A2	ENSGALT00000061505;ENSGALT00000106624	GO:0008520(L-ascorbate:sodium symporter activity);GO:0009925(basal plasma membrane);GO:0015882(L-ascorbic acid transmembrane transport);GO:0016021(integral component of membrane);GO:0016324(apical plasma membrane);GO:0035461(vitamin transmembrane transport);GO:0043292(contractile fiber);GO:0048741(skeletal muscle fiber development);GO:0070890(sodium-dependent L-ascorbate transmembrane transporter…	NA	NA	NA	solute carrier family 23 member 2 [Gallus gallus]	protein_coding	0.366741	1.39107	0.152998	0.804064	0.157561	0.905118	0.618783	0.567589	0.402621	0.924458	0.138121	2.52552	2.47933	1.69691	1.62464	1.18899	1.47855	1.76292	469	49	484	201	23	116	24	122	86	343	80	55	113	307	241	21	282	324
ENSGALG00000000201	chr27	4004619	4020058	-	PLEKHM1	ENSGALT00000096665;ENSGALT00000101139;ENSGALT00000000267;ENSGALT00000097736	GO:0005765(lysosomal membrane);GO:0006914(autophagy);GO:0010008(endosome membrane);GO:0015031(protein transport);GO:0035556(intracellular signal transduction);GO:0046872(metal ion binding);GO:0046872(metal ion binding)	04140(Autophagy - animal);04140(Autophagy - animal)	K19330	NA	pleckstrin homology domain-containing family M member 1 [Gallus gallus]	protein_coding	3.65434	3.08107	1.55527	2.3937	1.91967	2.78982	2.26319	2.14419	2.14328	2.70698	3.94307	3.23701	2.85142	2.99332	3.49222	3.76537	3.42913	2.35303	1032	826	955	763	393	593	488	646	536	1039	514	498	565	1128	1309	1007	1125	742
ENSGALG00000000208	Z	45855483	46033418	+	MCC	ENSGALT00000000276;ENSGALT00000082908	GO:0005509(calcium ion binding);GO:0005654(nucleoplasm);GO:0005737(cytoplasm);GO:0005886(plasma membrane);GO:0010633(negative regulation of epithelial cell migration);GO:0045184(establishment of protein localization);GO:0050680(negative regulation of epithelial cell proliferation);GO:0090090(negative regulation of canonical Wnt signaling pathway);GO:0090090(negative regulation of canonical Wnt si…	NA	NA	NA	colorectal mutant cancer protein isoform X1 [Gallus gallus];colorectal mutant cancer protein isoform X3 [Gallus gallus]	protein_coding	0.655186	1.11133	0.212462	0.947634	0.43853	1.00748	0.691055	0.619068	0.799328	1.02089	0.12876	0.866067	1.32381	1.39084	1.29483	1.36021	1.12937	0.497905	283	152	454	282	55	240	114	239	168	494	152	191	218	429	484	34	379	162
ENSGALG00000000209	chr22	577317	581857	-	PRNP	ENSGALT00000000277	GO:0001933(negative regulation of protein phosphorylation);GO:0005507(copper ion binding);GO:0005623(cell);GO:0005783(endoplasmic reticulum);GO:0005794(Golgi apparatus);GO:0005886(plasma membrane);GO:0006979(response to oxidative stress);GO:0008017(microtubule binding);GO:0009986(cell surface);GO:0010628(positive regulation of gene expression);GO:0010870(positive regulation of receptor biosynthet…	04216(Ferroptosis)	K05634	NA	major prion protein homolog preproprotein [Gallus gallus]	protein_coding	40.7407	34.5834	25.5959	25.8643	20.1684	41.2987	38.939	36.0885	34.1927	46.3642	52.2909	23.4086	32.2743	33.5174	50.8648	45.3386	19.5414	38.9147	3521	4341	5102	4037	3045	3020	2414	4510	4347	5486	4076	3751	4562	7747	7438	6299	3021	5782
ENSGALG00000000215	Z	46038892	46065354	-	DCP2	ENSGALT00000071252;ENSGALT00000000283	GO:0000184(nuclear-transcribed mRNA catabolic process, nonsense-mediated decay);GO:0000290(deadenylation-dependent decapping of nuclear-transcribed mRNA);GO:0000932(P-body);GO:0003723(RNA binding);GO:0005654(nucleoplasm);GO:0016442(RISC complex);GO:0030054(cell junction);GO:0030145(manganese ion binding);GO:0050072(m7G(5')pppN diphosphatase activity);GO:0071044(histone mRNA catabolic process);GO:…	03018(RNA degradation);03018(RNA degradation)	K12613	EC:3.6.1.62	m7GpppN-mRNA hydrolase isoform X1 [Gallus gallus];m7GpppN-mRNA hydrolase isoform X4 [Numida meleagris]	protein_coding	0.188001	0.366099	0.159098	0.613005	0.92716	0.512219	0.147464	0.567703	0.347186	0.7246	0.067035	2.0056	2.21595	2.50261	1.51091	1.42767	1.28888	1.24202	412	28	478	59	26	99	152	77	23	559	88	52	98	314	320	12	272	252
ENSGALG00000000217	chr26	954079	976671	+	PPFIA4	ENSGALT00000000287;ENSGALT00000099906;ENSGALT00000101001	GO:0048786(presynaptic active zone);GO:0048786(presynaptic active zone)	NA	NA	NA	liprin-alpha-4 isoform X4 [Gallus gallus]	protein_coding	0.0001	0.078922	0.01941	0.019776	0.0001	0.063438	0.0001	0.0001	0.0001	0.0001	0.0001	0.012391	0.031077	0.030016	0.0001	0.014525	0.031779	0.016532	4	0	9	16	4	4	0	12	0	9	0	0	0	0	4	0	9	4
ENSGALG00000000218	Z	46094705	46101520	-	SRP19	ENSGALT00000000294	GO:0006614(SRP-dependent cotranslational protein targeting to membrane);GO:0008312(7S RNA binding);GO:0048500(signal recognition particle)	03060(Protein export)	K03105	NA	signal recognition particle 19 kDa protein [Gallus gallus]	protein_coding	3.0041	16.8692	13.8719	12.1402	10.3513	12.4976	12.5399	12.3035	10.4435	10.6141	2.55506	11.4815	10.2785	12.3551	9.48743	11.7805	10.2046	10.8128	1156	215	1088	1318	1105	949	829	913	937	1353	930	767	699	967	1293	206	1056	1075
ENSGALG00000000220	Z	46112427	46200441	-	APC	ENSGALT00000079347;ENSGALT00000000296;ENSGALT00000056056;ENSGALT00000101456;ENSGALT00000055843	GO:0000281(mitotic cytokinesis);GO:0000776(kinetochore);GO:0001708(cell fate specification);GO:0005634(nucleus);GO:0005813(centrosome);GO:0005881(cytoplasmic microtubule);GO:0005913(cell-cell adherens junction);GO:0005923(bicellular tight junction);GO:0006974(cellular response to DNA damage stimulus);GO:0007026(negative regulation of microtubule depolymerization);GO:0007050(cell cycle arrest);GO:…	04310(Wnt signaling pathway);04810(Regulation of actin cytoskeleton);04810(Regulation of actin cytoskeleton)	K02085	NA	adenomatous polyposis coli protein isoform X6 [Gallus gallus];adenomatous polyposis coli protein isoform X4 [Gallus gallus];adenomatous polyposis coli protein isoform X2 [Gallus gallus]	protein_coding	0.668309	3.02078	1.05209	2.23147	1.86294	0.325701	0.37161	1.80586	1.76698	2.0445	0.156302	2.77288	4.55397	4.64011	2.20786	3.13856	3.25879	3.37017	1744	299	3009	1474	523	1089	932	149	174	3174	853	810	841	1407	2152	79	2107	2093
ENSGALG00000000223	chr26	923122	934781	-	TMEM183A	ENSGALT00000040724;ENSGALT00000071580	GO:0005515(protein binding);GO:0016021(integral component of membrane);GO:0016021(integral component of membrane)	04144(Endocytosis);04144(Endocytosis)	K11824	NA	hypothetical protein RCJMB04_38n13 [Gallus gallus];transmembrane protein 183A [Gallus gallus]	protein_coding	123.043	71.6258	90.8993	60.481	66.4522	75.8428	62.4758	73.9248	62.4555	79.8505	106.783	77.8049	59.2649	70.9946	58.2764	59.5465	60.201	47.2405	8267	9262	6620	5907	7640	4990	5619	5852	4929	8210	5899	4841	5552	6271	6902	9089	6576	4960
ENSGALG00000000225	chr26	915271	920488	-	MGAT4C	ENSGALT00000000303;ENSGALT00000091799;ENSGALT00000104556;ENSGALT00000066233	GO:0005975(carbohydrate metabolic process);GO:0016020(membrane);GO:0016758(transferase activity, transferring hexosyl groups);GO:0016758(transferase activity, transferring hexosyl groups)	00510(N-Glycan biosynthesis);00510(N-Glycan biosynthesis)	K13748	EC:2.4.1.201;EC:2.4.1.145	alpha-1,6-mannosyl-glycoprotein 4-beta-N-acetylglucosaminyltransferase isoform X1 [Gallus gallus];alpha-1,6-mannosyl-glycoprotein 4-beta-N-acetylglucosaminyltransferase isoform X3 [Gallus gallus]	protein_coding	0.8148	1.63428	0.0591293	0.570555	0.382969	0.279767	0.475976	0.876124	0.664932	0.23234	0.926252	1.25228	0.617051	0.639673	0.512001	0.121752	0.575097	0.299643	186	85	96	188	7	66	45	30	52	103	97	72	23	77	21	110	88	44
ENSGALG00000000226	chr26	910864	914096	+	TMEM9	ENSGALT00000000304	GO:0016021(integral component of membrane)	NA	NA	NA	transmembrane protein 9 isoform X1 [Gallus gallus]	protein_coding	4.86564	3.7979	1.21171	2.13278	1.02966	2.08506	1.89647	3.31888	3.16267	3.56838	3.85736	1.97304	2.953	1.71306	2.59875	3.44466	3.92682	2.81142	194	338	305	289	94	163	81	149	138	183	245	227	229	258	369	303	396	273
ENSGALG00000000227	chr22	605206	646892	-	DPYSL2	ENSGALT00000000305;ENSGALT00000031500	GO:0005737(cytoplasm);GO:0007010(cytoskeleton organization);GO:0007411(axon guidance);GO:0007420(brain development);GO:0008017(microtubule binding);GO:0016810(hydrolase activity, acting on carbon-nitrogen (but not peptide) bonds);GO:0030516(regulation of axon extension);GO:0005739(mitochondrion);GO:0005829(cytosol);GO:0005874(microtubule);GO:0006897(endocytosis);GO:0016020(membrane);GO:0019901(pr…	04360(Axon guidance);04360(Axon guidance)	K07528	NA	PREDICTED: dihydropyrimidinase-related protein 2 isoform X2 [Serinus canaria];dihydropyrimidinase-related protein 2 [Gallus gallus]	protein_coding	9.10934	8.21606	2.5093	4.64472	4.48045	4.84216	5.29773	3.56703	4.90919	4.49311	5.23975	5.07176	5.32444	5.42345	4.02456	4.71865	3.34857	2.9739	989	1259	1092	1244	388	704	696	686	768	1152	523	699	574	795	1005	819	672	573
ENSGALG00000000233	chr27	6502621	6508099	-	SP2	ENSGALT00000000312	GO:0000981(RNA polymerase II transcription factor activity, sequence-specific DNA binding);GO:0003676(nucleic acid binding);GO:0005634(nucleus);GO:0006357(regulation of transcription by RNA polymerase II);GO:0035264(multicellular organism growth);GO:0042826(histone deacetylase binding);GO:0046872(metal ion binding)	NA	NA	NA	PREDICTED: transcription factor Sp2 [Meleagris gallopavo]	protein_coding	5.70373	6.16202	3.86585	5.03775	3.77924	4.81341	5.30894	3.93196	4.59078	4.54904	6.77466	4.97538	5.71185	5.05889	4.60458	4.17887	6.34168	4.79327	628	510	758	604	386	494	380	441	498	695	373	423	376	589	576	685	823	598
ENSGALG00000000234	Z	46272436	46396602	+	EPB41L4A	ENSGALT00000000313;ENSGALT00000096618;ENSGALT00000059559	GO:0003674(molecular_function);GO:0005575(cellular_component);GO:0005737(cytoplasm);GO:0005856(cytoskeleton);GO:0008092(cytoskeletal protein binding);GO:0008150(biological_process);GO:0019898(extrinsic component of membrane);GO:0019898(extrinsic component of membrane)	04530(Tight junction);04530(Tight junction)	K21111	NA	band 4.1-like protein 4A isoform X2 [Gallus gallus]	protein_coding	0.387222	0.893166	0.885365	0.47921	0.464258	0.824027	0.679962	0.319583	1.21991	0.882764	0.0552598	0.947646	2.34113	1.83697	1.09796	1.47804	2.00362	0.872605	162	47	419	118	120	64	63	102	86	341	41	152	99	190	275	8	351	147
ENSGALG00000000235	chr22	688378	726427	-	PPP2R2A	ENSGALT00000074633;ENSGALT00000072504;ENSGALT00000031499	GO:0000159(protein phosphatase type 2A complex);GO:0004722(protein serine/threonine phosphatase activity);GO:0006470(protein dephosphorylation);GO:0043278(response to morphine);GO:0043278(response to morphine)	03015(mRNA surveillance pathway);04390(Hippo signaling pathway);04071(Sphingolipid signaling pathway);04151(PI3K-Akt signaling pathway);04152(AMPK signaling pathway);04530(Tight junction);04261(Adrenergic signaling in cardiomyocytes);04728(Dopaminergic synapse);05160(Hepatitis C);05165(Human papillomavirus infection);05142(Chagas disease (American trypanosomiasis));05142(Chagas disease (American …	K04354	NA	serine/threonine-protein phosphatase 2A 55 kDa regulatory subunit B alpha isoform [Tupaia chinensis];serine/threonine-protein phosphatase 2A 55 kDa regulatory subunit B alpha isoform isoform X1 [Gallus gallus];PREDICTED: serine/threonine-protein phosphatase 2A 55 kDa regulatory subunit B alpha isoform isoform X1 [Pseudopodoces humilis]	protein_coding	28.0299	50.2609	31.606	41.0128	50.2302	47.882	48.9119	53.785	38.9916	36.5261	9.17359	43.0215	40.6869	45.6938	33.3277	30.7761	40.7043	26.6119	8048	3715	8001	7298	4677	5957	7478	6504	6793	9304	7556	5322	4471	6315	6282	1375	7828	4920
ENSGALG00000000241	Z	46594962	46603606	+	STARD4	ENSGALT00000097432;ENSGALT00000000320	GO:0008289(lipid binding);GO:0008289(lipid binding)	NA	NA	NA	stAR-related lipid transfer protein 4 [Gallus gallus]	protein_coding	0.0815079	1.14881	0.308276	0.434548	0.697159	0.755834	0.556006	0.334611	0.829564	0.784865	0.0001	0.984353	1.18121	1.17339	0.838117	0.490576	0.759124	0.631772	317	19	400	287	79	109	179	177	133	412	81	195	166	274	173	0	252	201
ENSGALG00000000242	chr22	736997	875384	+	EBF2	ENSGALT00000096062;ENSGALT00000000321	GO:0000978(RNA polymerase II proximal promoter sequence-specific DNA binding);GO:0001709(cell fate determination);GO:0003682(chromatin binding);GO:0005634(nucleus);GO:0006366(transcription by RNA polymerase II);GO:0035563(positive regulation of chromatin binding);GO:0045944(positive regulation of transcription by RNA polymerase II);GO:0046872(metal ion binding);GO:0050873(brown fat cell different…	NA	NA	NA	transcription factor COE2 isoform X3 [Numida meleagris];transcription factor COE2 [Gallus gallus]	protein_coding	0.612201	1.18873	0.301326	0.986501	0.596622	1.01504	0.570407	0.614619	1.01939	0.435999	0.17444	0.75871	1.64263	0.956261	0.931832	1.17061	0.787385	0.361155	167	95	378	202	53	168	104	162	94	228	102	164	63	207	279	31	178	79
ENSGALG00000000243	chr27	4030006	4034840	-	RDM1	ENSGALT00000000322	GO:0000166(nucleotide binding);GO:0003676(nucleic acid binding);GO:0006281(DNA repair);GO:0006310(DNA recombination)	NA	NA	NA	RAD52 motif-containing protein 1 [Gallus gallus]	protein_coding	1.81069	3.07478	0.37904	2.28547	1.27307	1.51172	1.19339	1.71629	1.60083	1.76707	0.832391	1.64027	2.10114	2.56548	1.89142	1.50445	1.98058	1.15031	157	123	211	228	29	170	97	105	85	267	124	112	111	183	157	64	195	109
ENSGALG00000000244	Z	46616371	46782893	-	CAMK4	ENSGALT00000088975	GO:0004683(calmodulin-dependent protein kinase activity);GO:0005516(calmodulin binding);GO:0005524(ATP binding);GO:0005634(nucleus);GO:0005654(nucleoplasm);GO:0005730(nucleolus);GO:0005737(cytoplasm);GO:0007616(long-term memory);GO:0009931(calcium-dependent protein serine/threonine kinase activity);GO:0018105(peptidyl-serine phosphorylation);GO:0035556(intracellular signal transduction);GO:004301…	04371(Apelin signaling pathway);04020(Calcium signaling pathway)	K05869	EC:2.7.11.17	PREDICTED: calcium/calmodulin-dependent protein kinase type IV isoform X1 [Coturnix japonica]	protein_coding	1.28978	1.03406	0.918399	0.468361	0.825268	1.02993	0.695059	1.31201	1.14969	1.3283	1.28388	0.89797	0.828812	1.08697	1.117	1.18825	1.29147	0.715439	168	171	163	150	136	68	123	140	97	221	184	157	163	212	242	192	248	132
ENSGALG00000000247	Z	46811852	46841797	-	WDR36	ENSGALT00000000326	GO:0001895(retina homeostasis);GO:0005730(nucleolus);GO:0006364(rRNA processing);GO:0030516(regulation of axon extension);GO:0032040(small-subunit processome)	03008(Ribosome biogenesis in eukaryotes)	K14554	NA	WD repeat-containing protein 36 isoform X1 [Gallus gallus]	protein_coding	3.56852	7.44771	4.60534	5.98517	5.20258	5.37872	4.54904	6.19366	5.52864	3.89893	2.66056	6.66875	7.9315	8.48658	6.4506	6.82099	6.75378	5.6554	1524	578	1906	1321	833	1062	947	893	772	2111	1063	922	583	1493	1701	487	1587	1277
ENSGALG00000000249	chr27	4034905	4038410	-	GH	ENSGALT00000000328	GO:0005131(growth hormone receptor binding);GO:0005179(hormone activity);GO:0005515(protein binding);GO:0005615(extracellular space);GO:0005634(nucleus);GO:0005802(trans-Golgi network);GO:0005886(plasma membrane);GO:0006915(apoptotic process);GO:0010628(positive regulation of gene expression);GO:0010629(negative regulation of gene expression);GO:0030141(secretory granule);GO:0032094(response to f…	04080(Neuroactive ligand-receptor interaction);04060(Cytokine-cytokine receptor interaction)	K05438	NA	somatotropin precursor [Gallus gallus]	protein_coding	0.0001	0.116473	0.0001	0.02823	0.0001	0.234166	0.019824	0.0001	0.0001	0.0001	0.078795	0.147295	0.323629	0.107948	0.108807	0.0001	0.212143	0.087189	8	0	18	5	0	2	0	9	1	7	0	0	0	6	0	4	12	5
ENSGALG00000000251	chr27	4040247	4045220	-	CD79B	ENSGALT00000000330	GO:0004888(transmembrane signaling receptor activity);GO:0005654(nucleoplasm);GO:0005737(cytoplasm);GO:0005794(Golgi apparatus);GO:0005887(integral component of plasma membrane);GO:0009897(external side of plasma membrane);GO:0019815(B cell receptor complex);GO:0030183(B cell differentiation);GO:0050853(B cell receptor signaling pathway);GO:0070062(extracellular exosome)	NA	NA	NA	B29/Ig-b [Gallus gallus]	protein_coding	0.426306	2.42375	0.098536	0.0001	0.299414	0.217656	0.227369	0.769021	0.14233	0.0001	0.260266	0.550261	0.635506	0.265455	0.620868	0.164078	0.308665	0.213875	79	44	96	269	12	0	34	23	25	42	83	15	0	90	26	30	46	31
ENSGALG00000000253	Z	46908349	46922477	-	SLC25A46	ENSGALT00000000332	GO:0005741(mitochondrial outer membrane);GO:0006810(transport);GO:0016021(integral component of membrane);GO:0090149(mitochondrial membrane fission);GO:1990613(mitochondrial membrane fusion)	NA	NA	NA	solute carrier family 25 member 46 [Gallus gallus]	protein_coding	4.25106	11.1002	8.93618	11.2985	10.4859	10.2583	9.74692	8.87918	10.1515	9.60348	1.60332	12.1728	15.0462	17.64	13.779	13.0362	10.391	12.4023	1722	426	2237	1219	1000	1241	1180	1054	1024	2715	943	1048	889	1973	2011	182	1511	1733
ENSGALG00000000255	Z	47239613	47357106	-	MAN2A1	ENSGALT00000100341;ENSGALT00000000334	GO:0000139(Golgi membrane);GO:0001889(liver development);GO:0004559(alpha-mannosidase activity);GO:0005801(cis-Golgi network);GO:0006013(mannose metabolic process);GO:0006491(N-glycan processing);GO:0006517(protein deglycosylation);GO:0007005(mitochondrion organization);GO:0007033(vacuole organization);GO:0007585(respiratory gaseous exchange);GO:0008270(zinc ion binding);GO:0016021(integral compo…	00510(N-Glycan biosynthesis);00510(N-Glycan biosynthesis)	K01231	EC:3.2.1.114	alpha-mannosidase 2 [Gallus gallus]	protein_coding	0.773257	1.89663	0.636904	1.46269	0.647181	1.2449	0.802553	1.18322	1.14468	0.890543	0.092003	2.35915	5.33683	4.29906	2.15272	2.55348	2.20467	2.79254	702	163	1669	438	150	338	154	269	178	1392	265	249	174	649	829	22	675	821
ENSGALG00000000259	chr20	9867069	9873205	-	PSMF1	ENSGALT00000000339	GO:0005783(endoplasmic reticulum);GO:0005829(cytosol);GO:0006511(ubiquitin-dependent protein catabolic process);GO:0016020(membrane);GO:0070628(proteasome binding);GO:1901799(negative regulation of proteasomal protein catabolic process)	03050(Proteasome)	K06700	NA	proteasome inhibitor PI31 subunit [Gallus gallus]	protein_coding	45.1526	35.4819	38.3085	32.0951	27.2479	36.9324	32.3087	38.6064	29.8791	34.6268	53.863	29.5824	34.0806	45.464	31.4394	43.3821	35.0468	39.1289	4677	5058	5664	4354	4791	3940	3428	4240	3792	7823	4584	3446	3582	5034	7482	6821	5696	6112
ENSGALG00000000264	Z	47448939	47484723	+	ENSGALG00000000264	ENSGALT00000091428;ENSGALT00000104402;ENSGALT00000000344	GO:0005737(cytoplasm);GO:0008270(zinc ion binding);GO:0016567(protein ubiquitination);GO:0061630(ubiquitin protein ligase activity);GO:0061630(ubiquitin protein ligase activity)	NA	NA	NA	E3 ubiquitin-protein ligase Praja-2 [Gallus gallus]	protein_coding	0.469289	1.67973	0.567646	1.9126	1.57914	1.33139	1.55823	0.939976	1.93734	1.43506	0.146066	2.08991	2.56833	3.42427	2.58391	1.7921	2.16721	1.92814	437	70	565	273	94	311	263	203	243	779	148	296	197	547	408	25	466	399
ENSGALG00000000273	Z	47527109	47681655	-	FER	ENSGALT00000107156;ENSGALT00000000359	GO:0004715(non-membrane spanning protein tyrosine kinase activity);GO:0005102(receptor binding);GO:0006935(chemotaxis);GO:0007155(cell adhesion);GO:0007173(epidermal growth factor receptor signaling pathway);GO:0030154(cell differentiation);GO:0031234(extrinsic component of cytoplasmic side of plasma membrane);GO:0038083(peptidyl-tyrosine autophosphorylation);GO:0042127(regulation of cell prolife…	NA	NA	NA	tyrosine-protein kinase Fer [Gallus gallus]	protein_coding	0.152968	0.956002	0.34373	0.780201	0.326703	0.560145	0.756516	0.502034	0.876144	0.645625	0.0162711	1.35562	1.82311	1.39438	1.48609	1.19025	1.10878	1.19279	366	30	517	201	74	164	71	110	152	410	102	173	114	406	351	4	308	318
ENSGALG00000000274	chr27	4079597	4087573	-	ENSGALG00000000274	ENSGALT00000000361	GO:0004999(vasoactive intestinal polypeptide receptor activity);GO:0007166(cell surface receptor signaling pathway);GO:0007186(G-protein coupled receptor signaling pathway);GO:0016021(integral component of membrane)	04080(Neuroactive ligand-receptor interaction)	K04589	NA	type II growth hormone-releasing hormone receptor [Gallus gallus]	protein_coding	0.0001	0.0001	0.0001	0.0001	0.0001	0.0001	0.0001	0.0001	0.0001	0.0001	0.0001	0.0001	0.029002	0.0001	0.0001	0.0001	0.0001	0.0001	0	0	4	0	0	0	0	0	0	0	0	0	0	0	0	0	0	0
ENSGALG00000000275	chr22	962634	970983	+	KCTD9	ENSGALT00000000362	GO:0051260(protein homooligomerization)	NA	NA	NA	BTB/POZ domain-containing protein KCTD9 [Gallus gallus]	protein_coding	5.12055	11.6328	8.67746	7.81938	6.10736	9.82237	7.60523	6.88022	6.74132	8.34478	1.90125	11.2162	9.47809	10.7115	11.3734	9.57676	6.03918	10.5179	2694	872	2393	2168	1649	1458	1167	1713	1356	2800	1241	1181	1312	2766	2509	366	1491	2496
ENSGALG00000000276	Z	47772333	48059677	+	FBXL17	ENSGALT00000000365	GO:0003674(molecular_function);GO:0005575(cellular_component);GO:0008150(biological_process)	NA	NA	NA	F-box/LRR-repeat protein 17 isoform X1 [Gallus gallus]	protein_coding	2.74333	6.7834	5.8224	6.40327	5.2649	6.05862	5.08899	4.43917	5.29313	4.90447	0.861078	7.04052	6.71876	9.88196	5.96018	7.23952	5.32645	5.71568	628	174	630	470	411	444	374	393	337	959	298	345	287	539	704	62	489	504
ENSGALG00000000277	chr22	973156	976774	+	GnRH-I	ENSGALT00000000366	GO:0005183(gonadotropin hormone-releasing hormone activity);GO:0005576(extracellular region);GO:0010468(regulation of gene expression);GO:0030424(axon);GO:0032275(luteinizing hormone secretion);GO:0033686(positive regulation of luteinizing hormone secretion);GO:0043204(perikaryon);GO:0043279(response to alkaloid);GO:0045471(response to ethanol);GO:0046885(regulation of hormone biosynthetic proces…	04912(GnRH signaling pathway)	K05252	NA	progonadoliberin-1 [Numida meleagris]	protein_coding	0.0001	0.0001	0.0001	0.024091	0.0001	0.147954	0.0001	0.0001	0.0001	0.042001	0.0001	0.076218	0.075492	0.0001	0.116552	0.0001	0.026835	0.047528	6	0	6	0	0	2	0	8	0	0	0	0	2	8	0	0	2	4
ENSGALG00000000280	Z	48131380	48335018	+	EFNA5	ENSGALT00000071491;ENSGALT00000069626	GO:0005886(plasma membrane);GO:0007411(axon guidance);GO:0007420(brain development);GO:0022407(regulation of cell-cell adhesion);GO:0031290(retinal ganglion cell axon guidance);GO:0031362(anchored component of external side of plasma membrane);GO:0032956(regulation of actin cytoskeleton organization);GO:0043087(regulation of GTPase activity);GO:0045499(chemorepellent activity);GO:0046658(anchored…	04010(MAPK signaling pathway);04010(MAPK signaling pathway)	K05462	NA	PREDICTED: ephrin-A5 isoform X1 [Coturnix japonica]	protein_coding	0.159394	0.214781	0.049583	0.102681	0.458039	0.0001	0.0911581	0.36485	0.0001	0.178114	0.223517	0.0407733	0.232007	0.213885	0.205074	0.105394	0.326772	0.191632	4	11	24	16	4	8	35	0	7	22	26	0	12	20	11	17	32	18
ENSGALG00000000284	chr27	6243545	6248818	+	HOXB4	ENSGALT00000000373;ENSGALT00000104768	GO:0003677(DNA binding);GO:0003700(DNA binding transcription factor activity);GO:0006355(regulation of transcription, DNA-templated);GO:0006355(regulation of transcription, DNA-templated)	NA	NA	NA	homeobox protein Hox-B4 isoform X1 [Gallus gallus]	protein_coding	12.3391	10.4147	5.23431	8.32527	7.5393	7.5525	8.03588	6.73643	8.05733	6.75453	6.81184	7.05504	7.30806	9.28538	7.40561	6.35373	7.75188	4.5474	733	907	797	840	431	672	623	569	619	1049	526	611	459	779	720	567	828	467
ENSGALG00000000293	chr27	4101688	4112295	+	ENSGALG00000000293	ENSGALT00000000384	GO:0004866(endopeptidase inhibitor activity);GO:0005615(extracellular space);GO:0010951(negative regulation of endopeptidase activity)	NA	NA	NA	alpha-2-macroglobulin-like protein 1 [Gallus gallus]	protein_coding	0.041288	0.028634	0.0001	0.336447	0.0001	0.066838	0.004017	0.188099	0.086598	0.0001	0.085535	0.087953	0.042619	0.070943	0.199965	0.031819	0.180609	0.009879	29	10	15	8	0	86	0	16	1	26	47	21	0	66	12	23	61	4
ENSGALG00000000295	chr26	870577	887343	-	ENSGALG00000000295	ENSGALT00000053002;ENSGALT00000000386	GO:0005515(protein binding);GO:0005634(nucleus);GO:0008150(biological_process);GO:0030018(Z disc);GO:0030018(Z disc)	NA	NA	NA	immunoglobulin-like and fibronectin type III domain-containing protein 1 isoform X5 [Gallus gallus];immunoglobulin-like and fibronectin type III domain-containing protein 1 isoform X17 [Gallus gallus]	protein_coding	204.939	449.7	405.936	562.157	414.723	482.991	461.914	478.346	601.87	419.692	99.0922	502.897	652.165	357.637	590.922	509.897	814.061	692.323	270254	78023	368413	187564	172561	234549	177352	188464	184273	209179	193035	235941	147565	321586	298907	42655	449719	367589
ENSGALG00000000296	chr5	27422449	27504335	-	PCNX1	ENSGALT00000092173;ENSGALT00000104873;ENSGALT00000106332;ENSGALT00000000388;ENSGALT00000106468;ENSGALT00000100296;ENSGALT00000094912	GO:0016021(integral component of membrane);GO:0016021(integral component of membrane)	NA	NA	NA	pecanex-like protein 1 isoform X1 [Gallus gallus];pecanex-like protein 1 isoform X6 [Gallus gallus]	protein_coding	1.90346	4.71206	1.89384	4.496	2.65295	3.95849	2.99223	3.04853	3.05285	3.09193	1.12726	5.83298	7.92326	8.28176	6.27622	6.1127	6.88446	5.08013	3105	718	4432	1947	798	1859	1124	1530	1184	4797	1219	1187	1078	3382	3550	481	3766	2670
ENSGALG00000000299	chr26	827967	854048	-	PKP1	ENSGALT00000031460	GO:0005521(lamin binding);GO:0005654(nucleoplasm);GO:0005886(plasma membrane);GO:0030057(desmosome);GO:0045110(intermediate filament bundle assembly);GO:0070062(extracellular exosome)	NA	NA	NA	plakophilin-1 isoform X1 [Gallus gallus]	protein_coding	0.095061	1.20026	1.23839	0.034696	0.19951	1.00775	1.30881	2.14257	0.389448	1.4249	0.815489	1.2582	1.42233	0.623588	3.09387	1.19938	1.90121	4.20469	176	10	209	131	137	4	23	103	136	95	225	40	131	438	183	92	273	580
ENSGALG00000000302	chr26	807502	813890	+	TNNT2	ENSGALT00000070446;ENSGALT00000000401	GO:0005861(troponin complex);GO:0006937(regulation of muscle contraction);GO:0003779(actin binding);GO:0005523(tropomyosin binding);GO:0008016(regulation of heart contraction);GO:0016887(ATPase activity);GO:0030049(muscle filament sliding);GO:0030172(troponin C binding);GO:0031013(troponin I binding);GO:0032780(negative regulation of ATPase activity);GO:0032781(positive regulation of ATPase activ…	04260(Cardiac muscle contraction);04261(Adrenergic signaling in cardiomyocytes);04261(Adrenergic signaling in cardiomyocytes)	K12045	NA	low Mr mutant cardiac troponin T [Meleagris gallopavo];troponin T, cardiac muscle isoform X3 [Anas platyrhynchos]	protein_coding	2.01214	53.4324	0.517516	3.50851	1.18686	0.566804	2.52191	0.777786	2.9477	2.05886	0.4189	1.8509	2.57058	2.19325	1.26795	0.900452	1.18434	0.552592	114	88	166	2532	25	167	58	26	115	146	36	132	83	79	60	21	75	34
ENSGALG00000000309	chr26	797808	805378	+	ENSGALG00000000309	ENSGALT00000000410;ENSGALT00000096813	GO:0005198(structural molecule activity);GO:0070062(extracellular exosome);GO:0070062(extracellular exosome)	NA	NA	NA	ladinin-1 isoform X1 [Gallus gallus];ladinin-1 isoform X2 [Gallus gallus]	protein_coding	0.0001	0.880095	0.0001	0.0256035	0.0244741	0.0001	0.0001	0.0001	0.0001	0.0001	0.0001	0.0001	0.0001	0.0193654	0.0001	0.0001	0.0001	0.0001	0	0	0	130	0	4	4	0	0	4	0	0	0	0	0	0	0	0
ENSGALG00000000311	chr22	981447	1052989	-	DOCK5	ENSGALT00000000413	GO:0005085(guanyl-nucleotide exchange factor activity);GO:0005737(cytoplasm);GO:0007264(small GTPase mediated signal transduction);GO:0014911(positive regulation of smooth muscle cell migration);GO:0043547(positive regulation of GTPase activity);GO:1904694(negative regulation of vascular smooth muscle contraction)	NA	NA	NA	dedicator of cytokinesis protein 5 isoform X2 [Gallus gallus]	protein_coding	0.132075	0.102498	0.005867	0.034372	0.011313	0.079551	0.096971	0.060154	0.024134	0.041376	0.0001	0.143436	0.484649	0.176355	0.12488	0.130409	0.069901	0.098036	60	39	213	34	2	12	4	25	30	80	19	8	12	53	60	0	30	41
ENSGALG00000000313	chr26	790416	794166	+	TNNI1	ENSGALT00000096169;ENSGALT00000000419	GO:0003009(skeletal muscle contraction);GO:0005861(troponin complex);GO:0014883(transition between fast and slow fiber);GO:0055010(ventricular cardiac muscle tissue morphogenesis);GO:0060048(cardiac muscle contraction);GO:0060048(cardiac muscle contraction)	NA	NA	NA	hypothetical protein ASZ78_015901, partial [Callipepla squamata]	protein_coding	0.499988	216.098	0.373204	23.7289	0.5622	1.31832	0.462111	0.735508	0.790838	0.0001	7.46594	0.158505	0.670171	18.8881	0.182518	0.812488	0.0910484	1.47445	11	22	45	10418	19	1145	28	60	22	1277	36	37	0	12	56	372	6	91
ENSGALG00000000314	chr22	1089882	1108097	+	NEFL	ENSGALT00000087263	GO:0000226(microtubule cytoskeleton organization);GO:0005200(structural constituent of cytoskeleton);GO:0005883(neurofilament);GO:0008022(protein C-terminus binding);GO:0008089(anterograde axonal transport);GO:0008090(retrograde axonal transport);GO:0014012(peripheral nervous system axon regeneration);GO:0019896(axonal transport of mitochondrion);GO:0030674(protein binding, bridging);GO:0031133(r…	NA	NA	NA	hypothetical protein DUI87_32585 [Hirundo rustica rustica]	protein_coding	0.0001	0.0001	0.0001	0.0001	0.0001	0.0001	0.0001	0.0001	0.0001	0.0001	0.0001	0.0001	0.0001	0.0001	0.0001	0.0001	0.051843	0.0001	0	0	0	0	0	0	0	0	0	0	0	0	0	0	0	0	5	0
ENSGALG00000000317	chr22	1098617	1103124	-	NEFM	ENSGALT00000000423	GO:0005198(structural molecule activity);GO:0005883(neurofilament);GO:0061564(axon development);GO:0097418(neurofibrillary tangle);GO:0098779(positive regulation of mitophagy in response to mitochondrial depolarization)	NA	NA	NA	neurofilament medium polypeptide [Gallus gallus]	protein_coding	0.0001	0.0001	0.0001	0.0001	0.0001	0.0001	0.0001	0.0001	0.0001	0.0001	0.0001	0.0001	0.0001	0.0001	0.0001	0.0001	0.0001	0.0001	0	0	0	0	0	0	0	0	0	0	0	0	0	0	0	0	0	0
ENSGALG00000000318	chr26	776660	782042	+	CSRP1	ENSGALT00000000424	GO:0001725(stress fiber);GO:0005623(cell);GO:0005737(cytoplasm);GO:0005925(focal adhesion);GO:0031252(cell leading edge)	NA	NA	NA	Cysteine and glycine-rich protein 1, partial [Anas platyrhynchos]	protein_coding	18.0819	11.9614	3.95525	7.89593	7.04005	8.53488	34.9772	6.78132	8.06489	8.17526	20.7399	10.9425	11.437	7.58003	9.27037	5.52575	10.4299	6.10286	920	1077	1011	781	263	516	471	521	2183	694	428	495	450	789	507	1397	902	507
ENSGALG00000000329	chr26	1296534	1317744	+	AHCYL1	ENSGALT00000081143;ENSGALT00000072079;ENSGALT00000073078	GO:0004013(adenosylhomocysteinase activity);GO:0005515(protein binding);GO:0005829(cytosol);GO:0006378(mRNA polyadenylation);GO:0006611(protein export from nucleus);GO:0006730(one-carbon metabolic process);GO:0010765(positive regulation of sodium ion transport);GO:0031440(regulation of mRNA 3'-end processing);GO:0032412(regulation of ion transmembrane transporter activity);GO:0033353(S-adenosylme…	00270(Cysteine and methionine metabolism);00270(Cysteine and methionine metabolism)	K01251	EC:3.3.1.1	S-adenosylhomocysteine hydrolase-like protein 1 isoform X1 [Gallus gallus];S-adenosylhomocysteine hydrolase-like protein 1 [Gallus gallus];hypothetical protein DUI87_24171 [Hirundo rustica rustica]	protein_coding	3.19364	4.37955	1.3652	3.03202	2.40697	2.2391	2.85239	2.06751	2.51304	1.46049	3.60835	4.09337	3.06166	2.67068	2.51842	2.48238	2.27107	2.0149	1093	605	860	908	289	630	512	435	566	777	416	490	256	682	724	772	624	533
ENSGALG00000000336	chr26	686280	770474	-	PPP1R12B	ENSGALT00000000450;ENSGALT00000059954;ENSGALT00000070223;ENSGALT00000097466;ENSGALT00000078929;ENSGALT00000106913	GO:0019901(protein kinase binding);GO:0003674(molecular_function);GO:0004857(enzyme inhibitor activity);GO:0005737(cytoplasm);GO:0007165(signal transduction);GO:0008150(biological_process);GO:0010923(negative regulation of phosphatase activity);GO:0019208(phosphatase regulator activity);GO:0019902(phosphatase binding);GO:0030018(Z disc);GO:0031672(A band);GO:0050790(regulation of catalytic activi…	04510(Focal adhesion);04810(Regulation of actin cytoskeleton);04270(Vascular smooth muscle contraction);04270(Vascular smooth muscle contraction)	K12329	NA	protein phosphatase 1 regulatory subunit 12B [Gallus gallus];myosin light chain phosphatase small subunit major isoform [Gallus gallus];PREDICTED: protein phosphatase 1 regulatory subunit 12B isoform X7 [Coturnix japonica];PREDICTED: protein phosphatase 1 regulatory subunit 12B isoform X4 [Coturnix japonica];PREDICTED: protein phosphatase 1 regulatory subunit 12B isoform X2 [Coturnix japonica]	protein_coding	46.3237	65.6166	84.4557	88.71	67.1804	75.0964	72.3841	59.3563	71.8233	60.9228	67.3948	56.8924	60.9906	66.676	75.2916	76.6131	60.6257	105.505	17787	10260	20042	15921	20885	21531	16713	17046	16797	22685	13935	16380	12462	23834	26124	16877	19483	32583
ENSGALG00000000337	chr28	506848	508022	-	CTXN1	ENSGALT00000000452	GO:0016021(integral component of membrane)	NA	NA	NA	PREDICTED: cortexin-1 [Pelecanus crispus]	protein_coding	0.0001	0.0001	0.0001	0.0001	0.0001	0.0001	0.0001	0.613295	0.0001	0.0001	0.745762	0.0001	0.0001	0.0001	0.0001	0.41388	0.0001	0.0001	0	0	0	0	0	0	0	0	0	0	8	0	0	0	8	10	0	0
ENSGALG00000000341	chr25	3270145	3271199	+	KRTAP10-4	ENSGALT00000000457	NA	NA	NA	NA	epidermal differentiation protein containing a MPN sequence motif 1 [Gallus gallus]	protein_coding	0.0001	0.0001	0.0001	0.0001	0.0001	0.0001	0.0001	0.0001	0.0001	0.0001	0.0001	0.0001	0.0001	0.0001	0.0001	0.0001	0.0001	0.0001	0	0	0	0	0	0	0	0	0	0	0	0	0	0	0	0	0	0
ENSGALG00000000349	chr27	4119715	4123301	+	PSMC5	ENSGALT00000106629;ENSGALT00000000469;ENSGALT00000090726	GO:0005524(ATP binding);GO:0008540(proteasome regulatory particle, base subcomplex);GO:0016020(membrane);GO:0017025(TBP-class protein binding);GO:0030433(ubiquitin-dependent ERAD pathway);GO:0031410(cytoplasmic vesicle);GO:0031531(thyrotropin-releasing hormone receptor binding);GO:0031595(nuclear proteasome complex);GO:0031597(cytosolic proteasome complex);GO:0036402(proteasome-activating ATPase …	03050(Proteasome);03050(Proteasome)	K03066	NA	26S proteasome regulatory subunit 8 [Gallus gallus]	protein_coding	160.092	166.613	107.485	116.965	94.411	93.4599	91.9234	114.576	94.0711	114.097	185.924	153.698	114.39	153.726	113.469	127.455	153.095	153.506	15620	11527	12221	13142	8642	9229	7636	6897	6936	17003	8745	6975	7587	11678	14129	15135	15993	15413
ENSGALG00000000352	chr28	582246	604742	-	TIMM44	ENSGALT00000000472	GO:0005743(mitochondrial inner membrane);GO:0005759(mitochondrial matrix);GO:0030150(protein import into mitochondrial matrix);GO:0051087(chaperone binding)	NA	NA	NA	mitochondrial import inner membrane translocase subunit TIM44 [Gallus gallus]	protein_coding	3.78389	8.82448	6.51525	6.9538	6.03458	7.28031	5.58401	5.82575	5.98488	8.35175	3.66102	8.02312	7.79391	5.98963	6.76799	9.0714	7.2847	6.43459	2157	721	2203	1842	1386	1452	1291	1422	1115	1753	1177	1174	1469	1843	2661	789	2014	1710
ENSGALG00000000357	chr22	1187068	1205333	-	ENSGALG00000000357	ENSGALT00000000481	GO:0004222(metalloendopeptidase activity);GO:0006508(proteolysis);GO:0008270(zinc ion binding);GO:0016021(integral component of membrane)	NA	NA	NA	hypothetical protein RCJMB04_17j13 [Gallus gallus]	protein_coding	0.0001	0.198391	0.0001	0.018391	0.0001	0.018689	0.0001	0.0001	0.0001	0.0001	0.0001	0.192723	0.0001	0.0001	0.0001	0.034605	0.0001	0.0001	51	0	0	41	0	4	0	4	0	0	0	0	0	0	10	0	0	0
ENSGALG00000000364	chr22	1287781	1294830	+	STC1	ENSGALT00000000496	GO:0001886(endothelial cell morphogenesis);GO:0003421(growth plate cartilage axis specification);GO:0005179(hormone activity);GO:0005615(extracellular space);GO:0005634(nucleus);GO:0005737(cytoplasm);GO:0006874(cellular calcium ion homeostasis);GO:0010596(negative regulation of endothelial cell migration);GO:0035988(chondrocyte proliferation);GO:0044070(regulation of anion transport);GO:0051926(n…	NA	NA	NA	stanniocalcin-1 isoform X2 [Gallus gallus]	protein_coding	0.0001	0.0001	0.0001	0.0001	0.0001	0.0001	0.0001	0.0001	0.10329	0.0001	0.0001	0.160312	0.111582	0.072911	0.0001	0.0001	0.077713	0.0001	9	0	6	0	0	0	0	0	0	4	0	4	0	0	0	0	4	0
ENSGALG00000000365	chr22	1307275	1309948	+	NKX2-6	ENSGALT00000057448	GO:0035050(embryonic heart tube development);GO:0060037(pharyngeal system development)	NA	NA	NA	homeobox protein Nkx-2.6 [Gallus gallus]	protein_coding	0.0001	0.0001	0.0001	0.0001	0.0001	0.0001	0.0001	0.0001	0.0001	0.0001	0.0001	0.0001	0.0001	0.0001	0.0001	0.0001	0.0001	0.0001	0	0	0	0	0	0	0	0	0	0	0	0	0	0	0	0	0	0
ENSGALG00000000367	chr27	4187017	4266979	-	ASIC2	ENSGALT00000000499	GO:0015280(ligand-gated sodium channel activity);GO:0016021(integral component of membrane);GO:0035725(sodium ion transmembrane transport)	NA	NA	NA	PREDICTED: acid-sensing ion channel 2-like [Coturnix japonica]	protein_coding	0.0001	0.0001	0.0001	0.098436	0.0001	0.0001	0.180164	0.0001	0.0001	0.0001	0.0001	0.0001	0.113179	0.037351	0.120558	0.291779	0.0001	0.0001	0	0	12	0	0	8	0	0	14	5	0	0	0	13	32	0	0	0
ENSGALG00000000371	chr27	4646659	4670553	+	CRHR1	ENSGALT00000000503	GO:0007166(cell surface receptor signaling pathway);GO:0015056(corticotrophin-releasing factor receptor activity);GO:0016021(integral component of membrane);GO:0030325(adrenal gland development);GO:0042596(fear response);GO:0048149(behavioral response to ethanol);GO:0051458(corticotropin secretion);GO:0051867(general adaptation syndrome, behavioral process);GO:0071376(cellular response to cortico…	04080(Neuroactive ligand-receptor interaction)	K04578	NA	corticotropin-releasing factor receptor 1 precursor [Gallus gallus]	protein_coding	0.0001	0.0001	0.0001	0.0001	0.0001	0.0001	0.0001	0.0001	0.0001	0.0001	0.0001	0.0001	0.0001	0.0001	0.0001	0.0001	0.0001	0.0001	0	0	0	0	0	0	0	0	0	0	0	0	0	0	0	0	0	0
ENSGALG00000000374	chr26	617184	633046	-	RNPEP	ENSGALT00000000507;ENSGALT00000101570;ENSGALT00000107742	GO:0005576(extracellular region);GO:0005615(extracellular space);GO:0005886(plasma membrane);GO:0006508(proteolysis);GO:0008270(zinc ion binding);GO:0030141(secretory granule);GO:0042277(peptide binding);GO:0043171(peptide catabolic process);GO:0045776(negative regulation of blood pressure);GO:0070006(metalloaminopeptidase activity);GO:0070062(extracellular exosome);GO:0070062(extracellular exoso…	NA	NA	NA	aminopeptidase B isoform X1 [Gallus gallus]	protein_coding	6.37396	6.35261	3.08233	4.55724	3.27954	3.12519	3.24395	3.63701	2.6441	2.23912	5.84403	4.37318	4.15536	3.68475	3.97083	2.54819	5.38634	2.60236	938	968	938	1057	523	759	561	487	517	861	586	414	315	863	597	1004	1188	552
ENSGALG00000000377	chr28	604711	629778	-	HNRNPM	ENSGALT00000000510	GO:0000166(nucleotide binding);GO:0000380(alternative mRNA splicing, via spliceosome);GO:0016020(membrane);GO:0016363(nuclear matrix);GO:0019904(protein domain specific binding);GO:0031012(extracellular matrix);GO:0042382(paraspeckles);GO:0070062(extracellular exosome);GO:0071013(catalytic step 2 spliceosome)	03040(Spliceosome)	K12887	NA	heterogeneous nuclear ribonucleoprotein M [Gallus gallus]	protein_coding	24.6059	56.9884	40.08	34.4514	26.6479	34.4298	34.486	33.0916	31.5042	36.6618	24.1694	41.6329	45.8565	42.5721	34.6724	41.6543	45.4105	38.5609	5948	2491	6887	6320	4530	3822	3030	3572	3658	6620	3551	3284	3427	5017	6492	2766	6670	5444
ENSGALG00000000378	chr22	1324249	1333078	-	SLC25A37	ENSGALT00000000518	GO:0003735(structural constituent of ribosome);GO:0006412(translation)	NA	NA	NA	mitoferrin-1 [Gallus gallus]	protein_coding	0.687469	0.623858	0.453483	0.494296	0.902166	0.72381	0.502314	0.333541	0.180817	0.0001	1.40835	1.3231	0.986683	0.224641	0.861397	0.56528	0.495984	0.547141	91	34	71	34	25	27	50	36	26	17	18	10	0	60	43	78	35	37
ENSGALG00000000379	chr27	4721958	4738989	+	ITGB3	ENSGALT00000000519	GO:0001954(positive regulation of cell-matrix adhesion);GO:0005178(integrin binding);GO:0007044(cell-substrate junction assembly);GO:0007160(cell-matrix adhesion);GO:0007229(integrin-mediated signaling pathway);GO:0008305(integrin complex);GO:0009897(external side of plasma membrane);GO:0010628(positive regulation of gene expression);GO:0010763(positive regulation of fibroblast migration);GO:0016…	04512(ECM-receptor interaction);04145(Phagosome);04510(Focal adhesion);04810(Regulation of actin cytoskeleton)	K06493	NA	integrin beta-3 precursor [Gallus gallus]	protein_coding	0.594072	0.563597	0.061353	0.352742	0.243159	0.242839	0.684707	0.340223	0.41081	0.385205	0.248895	0.623432	0.782731	0.284708	0.352722	0.297283	0.49361	0.210802	145	98	191	102	12	64	45	41	118	72	60	70	59	83	76	47	118	49
ENSGALG00000000390	chr22	1337732	1346169	+	ENTPD4	ENSGALT00000000531	GO:0006256(UDP catabolic process);GO:0030173(integral component of Golgi membrane);GO:0045134(uridine-diphosphatase activity)	00230(Purine metabolism);00240(Pyrimidine metabolism);04142(Lysosome)	K12305	EC:3.6.1.6	ectonucleoside triphosphate diphosphohydrolase 4 isoform X1 [Gallus gallus]	protein_coding	4.07764	7.35748	4.34074	6.13584	6.62359	7.28916	4.91568	5.06062	4.32393	4.46883	2.68982	6.49678	5.25635	6.90435	5.11663	7.04476	5.45467	5.27377	1265	563	1076	1112	669	927	1026	1030	711	1463	740	614	569	1009	1496	420	1092	1014
ENSGALG00000000394	chr26	1352712	1360431	+	SLC6A17	ENSGALT00000000539	GO:0003333(amino acid transmembrane transport);GO:0005328(neurotransmitter:sodium symporter activity);GO:0005887(integral component of plasma membrane);GO:0006836(neurotransmitter transport);GO:0007420(brain development);GO:0015171(amino acid transmembrane transporter activity);GO:0015816(glycine transport);GO:0015820(leucine transport);GO:0015824(proline transport);GO:0032328(alanine transport)	NA	NA	NA	sodium-dependent neutral amino acid transporter SLC6A17 [Gallus gallus]	protein_coding	0.0001	0.0001	0.0001	0.0001	0.0001	0.0001	0.022974	0.0001	0.0001	0.0001	0.0001	0.0001	0.0001	0.0001	0.0001	0.0001	0.0001	0.018363	0	0	0	0	0	0	0	0	4	0	0	0	0	0	0	0	0	5
ENSGALG00000000396	chr27	4751454	4764142	+	METTL2B	ENSGALT00000000541;ENSGALT00000076563	GO:0016427(tRNA (cytosine) methyltransferase activity);GO:0030488(tRNA methylation);GO:0030488(tRNA methylation)	NA	NA	NA	methyltransferase-like protein 2 [Gallus gallus]	protein_coding	5.10897	8.93475	5.22493	4.98548	5.03159	6.43095	5.14682	6.27071	4.26864	8.01272	5.3006	8.30807	5.97271	5.84523	5.66019	5.58107	6.98797	6.51535	912	397	690	761	454	425	440	513	420	698	517	342	576	630	669	467	788	707
ENSGALG00000000397	chr26	574234	594203	+	IPO9	ENSGALT00000000542;ENSGALT00000094973	GO:0005635(nuclear envelope);GO:0005829(cytosol);GO:0016020(membrane);GO:0016020(membrane)	NA	NA	NA	PREDICTED: importin-9 [Coturnix japonica]	protein_coding	8.73967	9.30636	7.94474	8.46241	9.59279	7.75256	8.45545	5.82169	7.95736	6.5621	6.50312	8.83867	7.92772	8.8133	7.5809	7.37281	8.2707	8.48648	2505	1755	2362	2047	1781	1862	2163	1595	1779	2718	1239	1645	1217	2176	2279	1476	2409	2376
ENSGALG00000000399	chr9	2860218	2863677	-	DUSP28	ENSGALT00000099460;ENSGALT00000000544	GO:0008138(protein tyrosine/serine/threonine phosphatase activity);GO:0035335(peptidyl-tyrosine dephosphorylation);GO:0035335(peptidyl-tyrosine dephosphorylation)	NA	NA	NA	dual specificity phosphatase 28 [Gallus gallus]	protein_coding	1.6794	1.73692	1.59038	1.90864	1.20481	2.25145	3.33268	1.66076	1.8189	1.76056	2.67836	1.02123	0.657899	2.13966	3.62436	2.56341	1.43233	5.21043	129	151	88	171	159	187	121	207	313	294	158	168	146	464	353	271	186	650
ENSGALG00000000400	chr26	1366688	1389976	+	KCNC4	ENSGALT00000000545;ENSGALT00000061883;ENSGALT00000102299	GO:0005251(delayed rectifier potassium channel activity);GO:0008076(voltage-gated potassium channel complex);GO:0016021(integral component of membrane);GO:0031594(neuromuscular junction);GO:0034765(regulation of ion transmembrane transport);GO:0043679(axon terminus);GO:0046928(regulation of neurotransmitter secretion);GO:0051260(protein homooligomerization);GO:0071805(potassium ion transmembrane …	NA	NA	NA	PREDICTED: potassium voltage-gated channel subfamily C member 4 isoform X1 [Anser cygnoides domesticus];potassium voltage-gated channel subfamily C member 4 isoform X1 [Gallus gallus]	protein_coding	0.0562095	0.0128725	0.0001	0.0256902	0.0001	0.0001	0.0001	0.0001	0.0001	0.0001	0.0001	0.0106281	0.0505538	0.0001	0.0001	0.0097432	0.0103045	0.0107571	5	15	20	4	0	8	0	0	0	0	0	0	0	0	5	0	4	5
ENSGALG00000000401	chr26	1400047	1402914	+	RBM15	ENSGALT00000000546	GO:0000122(negative regulation of transcription by RNA polymerase II);GO:0000166(nucleotide binding);GO:0000398(mRNA splicing, via spliceosome);GO:0001569(branching involved in blood vessel morphogenesis);GO:0003676(nucleic acid binding);GO:0005634(nucleus);GO:0007221(positive regulation of transcription of Notch receptor target);GO:0016607(nuclear speck);GO:0045638(negative regulation of myeloid…	NA	NA	NA	putative RNA-binding protein 15 [Gallus gallus]	protein_coding	1.93093	1.68751	1.37699	1.78245	2.46732	1.83634	1.49259	0.722443	1.75791	1.39403	1.57603	3.27541	5.25425	5.25032	2.92344	3.94947	3.16254	3.89455	631	264	1063	252	210	267	378	257	214	1100	105	247	176	570	829	243	626	741
ENSGALG00000000402	chr22	1351044	1386815	+	LOXL2	ENSGALT00000000548	GO:0005044(scavenger receptor activity);GO:0005507(copper ion binding);GO:0006898(receptor-mediated endocytosis);GO:0016020(membrane);GO:0016641(oxidoreductase activity, acting on the CH-NH2 group of donors, oxygen as acceptor);GO:0055114(oxidation-reduction process)	NA	NA	NA	lysyl oxidase homolog 2 precursor [Gallus gallus]	protein_coding	6.25023	6.34954	2.22099	5.146	2.86909	6.53162	4.06549	2.80831	5.72475	3.34236	3.47685	3.08357	6.24765	3.7895	4.68347	5.37752	4.13406	3.91804	735	1056	1566	1175	419	953	545	1131	720	983	503	996	522	1131	1398	664	1013	923
ENSGALG00000000404	chr10	10883287	10904519	-	COPS2	ENSGALT00000000550	GO:0003714(transcription corepressor activity);GO:0005737(cytoplasm);GO:0008180(COP9 signalosome);GO:0008283(cell proliferation);GO:0035914(skeletal muscle cell differentiation);GO:0045892(negative regulation of transcription, DNA-templated)	NA	NA	NA	COP9 signalosome complex subunit 2 isoform X2 [Pogona vitticeps]	protein_coding	28.5282	137.948	170.882	120.817	127.659	156.32	121.792	136.212	152.535	163.193	13.7518	106.506	135.165	145.12	136.486	159.916	112.113	142.21	14374	2728	19175	14449	18242	12659	13710	15318	12202	21316	13804	15017	14410	18653	23542	1487	15554	18962
ENSGALG00000000407	chr28	646860	659632	-	ENSGALG00000000407	ENSGALT00000091215;ENSGALT00000000555	GO:0004842(ubiquitin-protein transferase activity);GO:0016567(protein ubiquitination);GO:0031463(Cul3-RING ubiquitin ligase complex);GO:0031463(Cul3-RING ubiquitin ligase complex)	03040(Spliceosome);03018(RNA degradation);03018(RNA degradation)	K12626	NA	U6 snRNA-associated Sm-like protein LSm7 isoform X1 [Gallus gallus]	protein_coding	13.3614	12.116	11.2104	10.707	7.28735	12.41	13.7177	13.6006	10.7699	17.7963	13.5887	10.7174	9.84481	8.88779	12.5986	13.7351	14.5681	11.3603	1121	990	1082	983	928	869	607	942	1065	1011	1068	821	1217	1334	1566	1138	1565	1173
ENSGALG00000000409	chr22	1402211	1410592	-	CHMP7	ENSGALT00000000557	GO:0000815(ESCRT III complex);GO:0000920(cell separation after cytokinesis);GO:0005635(nuclear envelope);GO:0007080(mitotic metaphase plate congression);GO:0010458(exit from mitosis);GO:0015031(protein transport);GO:0031468(nuclear envelope reassembly);GO:0045324(late endosome to vacuole transport)	04144(Endocytosis);04217(Necroptosis)	K15053	NA	charged multivesicular body protein 7 [Gallus gallus]	protein_coding	98.4041	72.612	85.9852	71.0399	75.4438	68.1852	72.8159	70.1983	70.5144	83.4848	127.964	82.705	87.4431	92.3652	74.9899	96.4461	78.225	90.0202	16659	14042	18515	11352	13701	11110	12093	9973	10888	20249	10618	10361	11003	15297	21191	20646	16198	17915
ENSGALG00000000410	chr27	4774952	4815919	+	TLK2	ENSGALT00000000559;ENSGALT00000066196;ENSGALT00000101445	GO:0001672(regulation of chromatin assembly or disassembly);GO:0004674(protein serine/threonine kinase activity);GO:0005524(ATP binding);GO:0005634(nucleus);GO:0005882(intermediate filament);GO:0006974(cellular response to DNA damage stimulus);GO:0007059(chromosome segregation);GO:0018105(peptidyl-serine phosphorylation);GO:0030054(cell junction);GO:0032435(negative regulation of proteasomal ubiq…	NA	NA	NA	serine/threonine-protein kinase tousled-like 2 isoform X2 [Gallus gallus];serine/threonine-protein kinase tousled-like 2 isoform X3 [Corapipo altera]	protein_coding	27.0906	48.0233	32.1704	32.664	45.1832	50.6143	40.0379	44.4466	35.1242	38.5925	16.3352	38.6687	43.5974	50.5388	29.7769	46.3422	57.0712	33.8584	7020	3484	8319	6766	4620	4604	6527	6671	5396	9985	6059	4652	4583	5474	9176	2376	10650	6074
ENSGALG00000000417	chr26	1413628	1422663	-	SLC16A4	ENSGALT00000000570;ENSGALT00000104455	GO:0005887(integral component of plasma membrane);GO:0015129(lactate transmembrane transporter activity);GO:0035879(plasma membrane lactate transport);GO:0035879(plasma membrane lactate transport)	NA	NA	NA	monocarboxylate transporter 5 isoform X1 [Gallus gallus]	protein_coding	0.583579	0.780038	0.260997	0.462464	0.286611	0.305761	0.396926	0.0637875	0.315923	0.31861	0.595046	0.772054	0.692155	0.397757	0.536151	0.319047	0.428193	0.254989	120	64	113	94	32	56	36	35	46	68	8	36	33	85	55	75	69	39
ENSGALG00000000419	chr26	1424151	1426410	-	LAMTOR5	ENSGALT00000050321;ENSGALT00000000572	GO:0019079(viral genome replication);GO:0043154(negative regulation of cysteine-type endopeptidase activity involved in apoptotic process);GO:0071986(Ragulator complex);GO:0071986(Ragulator complex)	04150(mTOR signaling pathway);04150(mTOR signaling pathway)	K16344	NA	PREDICTED: ragulator complex protein LAMTOR5 [Gavia stellata];PREDICTED: ragulator complex protein LAMTOR5, partial [Calypte anna]	protein_coding	64.0079	49.5766	54.5975	41.7049	44.0088	49.5237	39.9283	67.6609	44.0827	65.3536	69.3519	50.8324	45.7147	52.1998	50.8284	53.651	42.2317	48.4837	2255	2012	2131	1707	1916	1437	1554	1595	1315	2519	2253	1426	1897	2283	2595	2463	1926	2125
ENSGALG00000000424	chr11	11429328	11442605	-	CMTM3	ENSGALT00000039221;ENSGALT00000088689;ENSGALT00000101369	GO:0005737(cytoplasm);GO:0016021(integral component of membrane);GO:0031965(nuclear membrane);GO:0050861(positive regulation of B cell receptor signaling pathway);GO:0050861(positive regulation of B cell receptor signaling pathway)	NA	NA	NA	BASH/BLNK N-terminal associated protein 2 [Gallus gallus]	protein_coding	3.49788	12.7515	1.54318	3.90349	3.17392	5.32592	5.10337	3.41817	3.92436	4.09903	1.21391	5.03719	6.20288	4.83674	3.29259	3.69962	3.726	2.78504	1141	562	1477	2241	277	687	573	876	859	1193	582	649	608	756	914	221	868	624
ENSGALG00000000430	chr28	659800	694959	+	SPPL2C	ENSGALT00000000587	GO:0005654(nucleoplasm);GO:0005765(lysosomal membrane);GO:0005813(centrosome);GO:0005886(plasma membrane);GO:0006509(membrane protein ectodomain proteolysis);GO:0010008(endosome membrane);GO:0015629(actin cytoskeleton);GO:0030660(Golgi-associated vesicle membrane);GO:0031293(membrane protein intracellular domain proteolysis);GO:0042500(aspartic endopeptidase activity, intramembrane cleaving);GO:0…	NA	NA	NA	signal peptide peptidase-like 2B precursor [Gallus gallus]	protein_coding	2.15459	2.96567	2.2675	2.91863	3.33423	3.4654	2.39707	1.90537	2.66131	3.94543	1.12443	5.61117	6.41386	6.63906	5.5309	6.59092	6.15496	6.1079	2104	573	2528	863	673	850	995	944	667	2709	537	728	968	2100	2695	338	2372	2262
ENSGALG00000000433	chr7	22205155	22208893	+	ENSGALG00000000433	ENSGALT00000083391	GO:0003924(GTPase activity);GO:0005200(structural constituent of cytoskeleton);GO:0005525(GTP binding);GO:0005737(cytoplasm);GO:0005874(microtubule);GO:0007017(microtubule-based process)	04145(Phagosome);04210(Apoptosis);04530(Tight junction);04540(Gap junction)	K07374	NA	PREDICTED: tubulin alpha-4A chain isoform X1 [Coturnix japonica]	protein_coding	86.1177	41.44	61.4531	71.6755	60.0391	54.0668	54.5317	56.2374	44.5586	36.2994	123.353	59.9217	50.3971	64.0131	61.6676	66.1672	90.3268	73.8249	9546	9719	8440	5124	7744	8865	7611	6254	6449	11099	6728	5178	3784	9949	11498	15740	14792	11620
ENSGALG00000000436	chr26	522606	523803	+	RABIF	ENSGALT00000000593	GO:0005085(guanyl-nucleotide exchange factor activity);GO:0005622(intracellular);GO:0007264(small GTPase mediated signal transduction);GO:0008270(zinc ion binding);GO:0043547(positive regulation of GTPase activity)	NA	NA	NA	guanine nucleotide exchange factor MSS4 [Gallus gallus]	protein_coding	6.08644	5.91177	5.17857	4.78076	5.84622	5.87513	5.6563	3.71432	4.33626	3.27837	9.01008	11.3626	10.7616	9.54432	7.7814	9.82027	13.1292	9.25385	705	268	702	285	255	231	289	265	261	645	174	197	134	489	665	448	838	568
ENSGALG00000000437	chr26	1433283	1436412	+	PGA3	ENSGALT00000000594	GO:0004190(aspartic-type endopeptidase activity);GO:0006508(proteolysis);GO:0030163(protein catabolic process)	NA	NA	NA	embryonic pepsinogen precursor [Gallus gallus]	protein_coding	0.0001	0.0001	0.0001	0.0001	0.0001	0.0001	0.0001	0.0001	0.0001	0.0001	0.0001	0.0001	0.0001	0.0001	0.0001	0.0001	0.0001	0.0001	0	0	0	0	0	0	0	0	0	0	0	0	0	0	0	0	0	0
ENSGALG00000000438	Z	27771796	27786843	-	ERMP1	ENSGALT00000000595	GO:0016021(integral component of membrane)	NA	NA	NA	endoplasmic reticulum metallopeptidase 1 [Gallus gallus]	protein_coding	0.039521	0.604444	0.58695	0.587689	0.325937	0.458372	0.252429	0.395339	0.419514	0.416693	0.0001	1.40343	1.73014	1.05591	0.795985	0.499012	1.24373	0.483297	228	5	295	77	76	75	43	54	31	187	49	50	45	131	89	0	208	78
ENSGALG00000000441	chr26	1438259	1442793	-	KCNA10	ENSGALT00000000598	GO:0005251(delayed rectifier potassium channel activity);GO:0008076(voltage-gated potassium channel complex);GO:0016021(integral component of membrane);GO:0034765(regulation of ion transmembrane transport);GO:0051260(protein homooligomerization);GO:0071805(potassium ion transmembrane transport)	NA	NA	NA	potassium voltage-gated channel subfamily A member 10 [Gallus gallus]	protein_coding	0.0001	0.0001	0.0001	0.0001	0.0001	0.0001	0.0001	0.0001	0.0001	0.0001	0.0001	0.0001	0.0001	0.0001	0.0001	0.0001	0.0001	0.0001	0	0	0	0	0	0	0	0	0	0	0	0	0	0	0	0	0	0
ENSGALG00000000442	chr26	1469306	1471568	-	KCNA2	ENSGALT00000000599	GO:0005251(delayed rectifier potassium channel activity);GO:0008076(voltage-gated potassium channel complex);GO:0014059(regulation of dopamine secretion);GO:0016021(integral component of membrane);GO:0021633(optic nerve structural organization);GO:0030425(dendrite);GO:0032809(neuronal cell body membrane);GO:0034765(regulation of ion transmembrane transport);GO:0043204(perikaryon);GO:0043679(axon …	NA	NA	NA	potassium voltage-gated channel subfamily A member 2 [Gallus gallus]	protein_coding	0.250903	0.691587	0.049305	0.339198	0.160835	0.558076	0.507756	0.339469	0.473428	0.342898	0.157098	0.052705	0.509071	0.218156	0.367352	0.515133	0.307449	0.133362	9	27	82	82	6	40	20	62	58	37	39	53	35	57	86	20	48	21
ENSGALG00000000451	chr1	8003807	8010070	+	MEIG1	ENSGALT00000000612	GO:0005634(nucleus)	NA	NA	NA	meiosis expressed gene 1 protein homolog [Gallus gallus]	protein_coding	0.0001	0.0001	0.0001	0.0001	0.0001	0.0001	0.0001	0.0001	0.0001	0.0001	0.0001	0.0001	0.0001	0.0001	0.0001	0.0001	0.042437	0.0001	0	0	0	0	0	0	0	0	0	0	0	0	0	0	0	0	5	0
ENSGALG00000000452	chr22	1415487	1422100	+	TNFRSF10B	ENSGALT00000040952;ENSGALT00000095650;ENSGALT00000103805	GO:0005031(tumor necrosis factor-activated receptor activity);GO:0005887(integral component of plasma membrane);GO:0006954(inflammatory response);GO:0006955(immune response);GO:0007275(multicellular organism development);GO:0032496(response to lipopolysaccharide);GO:0033209(tumor necrosis factor-mediated signaling pathway);GO:0042127(regulation of cell proliferation);GO:0042981(regulation of apop…	04060(Cytokine-cytokine receptor interaction);04210(Apoptosis);04217(Necroptosis);05164(Influenza A);05164(Influenza A)	K04722	NA	tumor necrosis factor receptor superfamily member 10B isoform X1 [Gallus gallus]	protein_coding	0.637288	1.07934	0.220472	0.328364	0.975553	0.426367	0.452873	0.804916	0.504167	0.201235	1.12536	1.20861	0.661047	0.891463	0.8778	0.268148	0.554728	0.272176	207	77	119	143	30	44	132	54	58	166	104	63	23	152	51	154	98	47
ENSGALG00000000458	chr28	710915	722418	+	TMPRSS9	ENSGALT00000062240;ENSGALT00000000620	GO:0004252(serine-type endopeptidase activity);GO:0006508(proteolysis);GO:0016021(integral component of membrane);GO:0016021(integral component of membrane)	NA	NA	NA	transmembrane protease serine 9 isoform X1 [Gallus gallus]	protein_coding	0.0001	0.170599	0.0376151	0.0001	0.0001	0.0422844	0.0251098	0.0001	0.11826	0.0001	0.0561004	0.0109568	0.0712711	0.0641588	0.0433446	0.0153989	0.384039	0.0168882	3	0	18	32	8	0	0	8	5	17	0	21	0	11	5	11	95	5
ENSGALG00000000461	chr27	4832151	4845337	+	MRC2	ENSGALT00000000627	GO:0001649(osteoblast differentiation);GO:0005518(collagen binding);GO:0005925(focal adhesion);GO:0016021(integral component of membrane);GO:0030574(collagen catabolic process)	04145(Phagosome)	K06560	NA	C-type mannose receptor 2 [Gallus gallus]	protein_coding	18.6971	10.9106	3.36546	9.39466	5.71229	7.29181	8.63683	5.22401	8.09439	5.69774	14.481	8.11729	10.6895	9.03233	7.80497	11.878	5.63745	5.10923	2271	3705	3143	2369	745	2041	1272	1481	1794	2750	1098	1652	1043	2211	3625	3245	1621	1412
ENSGALG00000000466	chr23	5273969	5292034	-	LCK	ENSGALT00000000635	GO:0000242(pericentriolar material);GO:0001772(immunological synapse);GO:0004715(non-membrane spanning protein tyrosine kinase activity);GO:0004722(protein serine/threonine phosphatase activity);GO:0005524(ATP binding);GO:0006470(protein dephosphorylation);GO:0006882(cellular zinc ion homeostasis);GO:0006919(activation of cysteine-type endopeptidase activity involved in apoptotic process);GO:0008…	NA	NA	NA	proto-oncogene tyrosine-protein kinase LCK isoform X1 [Gallus gallus]	protein_coding	0.412376	1.29815	0.300501	0.356165	0.414688	0.340286	0.432955	0.350694	0.329435	0.294052	0.737824	1.31014	0.839908	0.478392	0.538599	0.415714	0.360924	0.317247	358	80	242	276	65	76	91	68	88	143	72	66	53	149	124	162	102	86
ENSGALG00000000469	chr22	5083582	5098900	+	ADRA1A	ENSGALT00000000639	GO:0001985(negative regulation of heart rate involved in baroreceptor response to increased systemic arterial blood pressure);GO:0001994(norepinephrine-epinephrine vasoconstriction involved in regulation of systemic arterial blood pressure);GO:0001996(positive regulation of heart rate by epinephrine-norepinephrine);GO:0001997(positive regulation of the force of heart contraction by epinephrine-no…	04020(Calcium signaling pathway);04080(Neuroactive ligand-receptor interaction);04261(Adrenergic signaling in cardiomyocytes);04270(Vascular smooth muscle contraction)	K04135	NA	alpha-1A adrenergic receptor [Gallus gallus]	protein_coding	0.0001	0.095348	0.0001	0.0001	0.0001	0.0001	0.176271	0.034728	0.0001	0.0001	0.0001	0.083524	0.079103	0.0001	0.041147	0.09514	0.095694	0.056358	12	0	12	11	0	0	0	0	19	0	4	0	0	6	15	0	15	8
ENSGALG00000000470	chr28	729616	757180	-	LMNA	ENSGALT00000105638;ENSGALT00000000640	GO:0005198(structural molecule activity);GO:0005637(nuclear inner membrane);GO:0005638(lamin filament);GO:0005638(lamin filament)	04210(Apoptosis);04210(Apoptosis)	K07611	NA	lamin-B2 [Numida meleagris]	protein_coding	1.45832	2.61548	0.848531	1.79934	1.22638	2.54365	1.33219	1.43468	1.60364	1.27153	0.391584	5.4265	4.85771	3.80512	4.28427	4.16772	2.39015	3.69554	1358	259	1278	508	168	350	245	463	248	1037	270	293	209	1086	1138	79	615	914
ENSGALG00000000474	chr28	770201	772981	+	RPL36	ENSGALT00000086246	GO:0003735(structural constituent of ribosome);GO:0005730(nucleolus);GO:0006412(translation);GO:0016020(membrane);GO:0022625(cytosolic large ribosomal subunit)	03010(Ribosome)	K02920	NA	hypothetical protein ASZ78_008127 [Callipepla squamata]	protein_coding	332.739	181.703	164.714	141.977	115.762	150.935	122.693	150.156	138.191	126.037	297.381	107.872	101.635	87.418	92.0091	88.3803	117.171	95.4717	3170	6926	3139	4144	3828	3239	2707	3220	2676	2796	3313	2962	2423	2738	2833	6998	3539	2772
ENSGALG00000000476	chr22	4410028	4620737	-	LRRTM4	ENSGALT00000000646	GO:0004860(protein kinase inhibitor activity);GO:0005737(cytoplasm);GO:0006469(negative regulation of protein kinase activity);GO:0016021(integral component of membrane);GO:0019221(cytokine-mediated signaling pathway);GO:0030054(cell junction);GO:0045211(postsynaptic membrane);GO:0046426(negative regulation of JAK-STAT cascade);GO:0050808(synapse organization)	NA	NA	NA	leucine-rich repeat transmembrane neuronal protein 4 isoform X1 [Gallus gallus]	protein_coding	0.072529	0.041788	0.20531	0.342011	0.106276	0.2358	0.41505	0.108991	0.140043	0.065444	0.07484	0.245978	0.076704	0.21914	0.232761	0.260087	0.114293	0.14654	55	12	18	8	36	59	19	38	68	53	18	23	10	52	63	14	26	32
ENSGALG00000000478	chr27	4897150	5049377	+	TANC2	ENSGALT00000000648	GO:0001701(in utero embryonic development)	NA	NA	NA	protein TANC2 isoform X2 [Gallus gallus]	protein_coding	0.274732	0.68159	0.447445	0.457068	0.120893	0.349924	0.888929	0.409009	0.501882	0.450447	0.618162	1.00205	0.590842	0.581098	0.330012	0.602674	0.753133	0.550293	434	85	269	229	154	154	42	110	286	274	133	159	128	145	285	215	335	236
ENSGALG00000000497	chr26	1533127	1536766	-	ENSGALG00000000497	ENSGALT00000000680	GO:0005829(cytosol);GO:0006915(apoptotic process);GO:0019901(protein kinase binding);GO:0043229(intracellular organelle);GO:2001238(positive regulation of extrinsic apoptotic signaling pathway)	NA	NA	NA	apoptosis facilitator Bcl-2-like protein 14 isoform X2 [Gallus gallus]	protein_coding	0.064648	0.0001	0.057898	0.0001	0.049594	0.0001	0.0001	0.0001	0.0001	0.0001	0.0001	0.047423	0.0001	0.02671	0.0001	0.0001	0.0001	0.0001	4	4	0	0	4	0	4	0	0	3	0	0	0	0	0	0	0	0
ENSGALG00000000498	chr27	5066557	5082805	+	ACE	ENSGALT00000040528	GO:0004180(carboxypeptidase activity);GO:0006508(proteolysis);GO:0008237(metallopeptidase activity);GO:0008241(peptidyl-dipeptidase activity);GO:0016020(membrane);GO:0046872(metal ion binding)	NA	NA	NA	angiotensin-converting enzyme precursor [Gallus gallus]	protein_coding	14.3681	5.34706	2.35	10.2141	8.27258	10.1358	4.98747	5.38338	4.27854	3.88124	17.2546	6.67023	7.8325	8.44844	3.83585	5.07214	12.7302	4.62067	2031	3099	2507	1264	566	2415	2005	2241	1128	2800	1231	951	774	1183	1685	4208	3985	1390
ENSGALG00000000504	chr26	1539943	1544102	-	ETV7	ENSGALT00000054845	GO:0000122(negative regulation of transcription by RNA polymerase II);GO:0000977(RNA polymerase II regulatory region sequence-specific DNA binding);GO:0000981(RNA polymerase II transcription factor activity, sequence-specific DNA binding);GO:0001227(transcriptional repressor activity, RNA polymerase II transcription regulatory region sequence-specific DNA binding);GO:0005634(nucleus);GO:0005654(n…	NA	NA	NA	transcription factor ETV7 isoform X3 [Gallus gallus]	protein_coding	0.304173	0.495811	0.238853	0.0001	0.0001	0.118517	0.0001	0.436072	0.0001	0.0001	0.145003	0.042396	0.152007	0.32822	0.0001	0.0001	0.12385	0.170167	4	17	12	29	15	0	0	7	0	27	25	0	0	0	0	9	10	13
ENSGALG00000000505	chr27	5090432	5118510	+	KCNH6	ENSGALT00000031464;ENSGALT00000091239;ENSGALT00000091931	GO:0005249(voltage-gated potassium channel activity);GO:0005887(integral component of plasma membrane);GO:0034765(regulation of ion transmembrane transport);GO:0042391(regulation of membrane potential);GO:0071805(potassium ion transmembrane transport);GO:0071805(potassium ion transmembrane transport)	NA	NA	NA	potassium voltage-gated channel subfamily H member 6 [Gallus gallus];potassium voltage-gated channel subfamily H member 6 isoform X1 [Gallus gallus];RecName: Full=Potassium voltage-gated channel subfamily H member 6; AltName: Full=Ether-a-go-go-related gene potassium channel; Short=ERG; Short=Eag-related protein; Short=Ether-a-go-go-related protein; AltName: Full=Voltage-gated potassium channel s…	protein_coding	0.213828	0.986018	0.119496	0.142425	0.0577538	0.223049	0.180955	0.246036	0.23492	0.0001	0.620922	0.133494	0.400654	0.263851	0.0868227	0.457976	0.369657	0.250152	44	50	138	251	31	37	16	53	44	95	61	57	0	29	164	163	125	82
ENSGALG00000000507	chr11	18738378	18745111	+	CPNE7	ENSGALT00000038850	GO:0005634(nucleus);GO:0005737(cytoplasm);GO:0005886(plasma membrane);GO:0070062(extracellular exosome);GO:0071277(cellular response to calcium ion)	NA	NA	NA	copine-7 [Gallus gallus]	protein_coding	0.0001	0.084035	0.0001	0.0001	0.0001	0.0001	0.0001	0.0001	0.0001	0.0001	0.046585	0.0001	0.031242	0.030919	0.025693	0.0001	0.06727	0.0001	0	0	4	8	0	0	0	0	0	4	0	0	0	3	0	5	8	0
ENSGALG00000000510	chr27	5119774	5135568	+	DCAF7	ENSGALT00000000697	GO:0005654(nucleoplasm);GO:0005737(cytoplasm);GO:0016363(nuclear matrix);GO:0080008(Cul4-RING E3 ubiquitin ligase complex)	NA	NA	NA	DDB1- and CUL4-associated factor 7, partial [Bos mutus]	protein_coding	1.70503	2.3488	1.08979	2.15461	1.50467	2.48075	2.01343	2.13004	1.76322	2.11086	2.16342	3.35371	4.3289	4.19098	3.66825	3.61206	2.90704	2.63927	887	320	1203	482	228	443	317	477	396	1206	423	340	366	982	1042	459	790	690
ENSGALG00000000511	chr26	1544510	1563320	+	KCTD20	ENSGALT00000063478;ENSGALT00000085126;ENSGALT00000000700	GO:0005737(cytoplasm);GO:0042327(positive regulation of phosphorylation);GO:0042327(positive regulation of phosphorylation)	NA	NA	NA	BTB/POZ domain-containing protein KCTD20 isoform X2 [Gallus gallus];BTB/POZ domain-containing protein KCTD20 isoform X1 [Gallus gallus]	protein_coding	32.6412	67.2892	104.42	43.3151	179.112	38.2259	28.8983	14.966	79.6778	57.627	31.9109	28.2633	86.4883	50.4172	62.98	54.602	151.15	92.5825	7402	6056	23807	13676	21630	8807	37323	7269	5618	14370	2943	15220	9874	16702	15598	6694	40688	23954
ENSGALG00000000513	chr11	18771553	18778212	+	ZNF276	ENSGALT00000000702	GO:0003676(nucleic acid binding);GO:0005634(nucleus);GO:0008270(zinc ion binding)	NA	NA	NA	zinc finger protein 276 [Gallus gallus]	protein_coding	5.52038	6.89822	4.00332	6.17857	5.27509	6.08267	5.48706	5.8994	5.20651	5.76579	7.3714	6.86553	7.6233	7.89941	6.13463	6.25044	6.07119	5.34656	875	499	1021	682	404	612	535	563	519	1096	565	484	481	792	869	753	795	673
ENSGALG00000000516	chr11	18778749	18811706	-	FANCA	ENSGALT00000000705	GO:0007140(male meiotic nuclear division);GO:0008584(male gonad development);GO:0008585(female gonad development);GO:0042127(regulation of cell proliferation);GO:0043240(Fanconi anaemia nuclear complex)	03460(Fanconi anemia pathway)	K10888	NA	Fanconi anemia group A protein [Gallus gallus]	protein_coding	0.0001	0.087826	0.0001	0.0001	0.0001	0.0001	0.013883	0.0001	0.0001	0.016282	0.0001	0.079953	0.018929	0.010889	0.0001	0.0001	0.0001	0.033082	27	0	7	23	0	0	0	0	4	4	0	0	4	0	0	0	0	11
ENSGALG00000000518	chr26	510087	522316	+	KLHL12	ENSGALT00000000712;ENSGALT00000100454;ENSGALT00000063878	GO:0000139(Golgi membrane);GO:0004842(ubiquitin-protein transferase activity);GO:0005815(microtubule organizing center);GO:0006513(protein monoubiquitination);GO:0016055(Wnt signaling pathway);GO:0030134(COPII-coated ER to Golgi transport vesicle);GO:0031463(Cul3-RING ubiquitin ligase complex);GO:0048208(COPII vesicle coating);GO:0048208(COPII vesicle coating)	NA	NA	NA	kelch-like protein 12 isoform X1 [Numida meleagris];kelch-like protein 12 isoform X2 [Octodon degus]	protein_coding	9.16183	6.17745	6.09681	6.21561	6.99613	5.83802	5.06681	5.50599	4.87227	5.44905	8.39102	7.05416	6.13668	7.44323	6.14737	7.90703	6.52623	4.686	1998	1838	1828	1358	1366	1367	1578	1200	1066	2295	1172	1007	1010	1764	2442	1903	1901	1312
ENSGALG00000000521	chr11	18813764	18819623	+	SPIRE2	ENSGALT00000000717;ENSGALT00000072782	GO:0003779(actin binding);GO:0005938(cell cortex);GO:0016192(vesicle-mediated transport);GO:0030659(cytoplasmic vesicle membrane);GO:0032154(cleavage furrow);GO:0036089(cleavage furrow formation);GO:0040038(polar body extrusion after meiotic divisions);GO:0045010(actin nucleation);GO:0046907(intracellular transport);GO:0051295(establishment of meiotic spindle localization);GO:0070649(formin-nucle…	NA	NA	NA	protein spire homolog 2 isoform X1 [Gallus gallus];protein spire homolog 2 isoform X2 [Gallus gallus]	protein_coding	0.0001	0.120687	0.0464167	0.0001	0.0001	0.0001	0.0833859	0.0322717	0.0302309	0.0877226	0.0583589	0.133113	0.14155	0.0337218	0.025562	0.0707909	0.0279301	0.0799823	21	0	23	15	6	0	0	0	10	6	4	4	9	5	12	8	5	12
ENSGALG00000000523	chr26	1565335	1575057	-	STK38	ENSGALT00000000721	GO:0000287(magnesium ion binding);GO:0004674(protein serine/threonine kinase activity);GO:0005524(ATP binding);GO:0005622(intracellular);GO:0005737(cytoplasm);GO:0018105(peptidyl-serine phosphorylation);GO:0031435(mitogen-activated protein kinase kinase kinase binding);GO:0035556(intracellular signal transduction);GO:0043407(negative regulation of MAP kinase activity)	NA	NA	NA	serine/threonine-protein kinase 38 [Athene cunicularia]	protein_coding	5.42928	12.0439	6.96905	7.28232	11.9287	8.69505	8.8252	7.03302	10.5123	8.16097	4.86385	10.3171	12.7149	12.839	9.85312	10.4864	10.0991	10.2772	2013	751	2608	1824	1076	1103	1852	1232	1278	2726	1031	1496	1042	1947	2232	760	2025	1981
ENSGALG00000000525	chr27	5141419	5180131	+	MAP3K3	ENSGALT00000094251;ENSGALT00000040505;ENSGALT00000098601	GO:0001568(blood vessel development);GO:0005524(ATP binding);GO:0005737(cytoplasm);GO:0023014(signal transduction by protein phosphorylation);GO:0035556(intracellular signal transduction);GO:0043123(positive regulation of I-kappaB kinase/NF-kappaB signaling);GO:0046777(protein autophosphorylation);GO:1900745(positive regulation of p38MAPK cascade);GO:1900745(positive regulation of p38MAPK cascade)	04010(MAPK signaling pathway);04912(GnRH signaling pathway);04912(GnRH signaling pathway)	K04421	EC:2.7.11.25	mitogen-activated protein kinase kinase kinase 3 isoform X2 [Gallus gallus];mitogen-activated protein kinase kinase kinase 3 isoform X1 [Gallus gallus]	protein_coding	5.31262	6.96699	4.70114	5.28984	7.77932	6.57686	6.8775	6.9432	7.38407	4.72261	2.45843	6.73084	8.9147	10.7851	6.47174	5.82442	8.21472	5.2644	2431	1359	3383	1952	1343	1483	2235	1725	1844	4239	1883	1945	1116	2366	2294	712	3049	1878
ENSGALG00000000528	chr11	18849334	18852939	-	DBNDD1	ENSGALT00000101009;ENSGALT00000000728;ENSGALT00000076178	GO:0005737(cytoplasm);GO:0005737(cytoplasm)	NA	NA	NA	PREDICTED: dysbindin domain-containing protein 1 isoform X1 [Coturnix japonica];dysbindin domain-containing protein 1 isoform X9 [Gallus gallus]	protein_coding	0.816219	0.861653	0.395172	0.30481	0.551471	0.386384	0.702749	0.357376	0.213843	0.0675126	0.659502	0.433438	0.364303	0.522305	0.408259	0.345244	0.532197	0.102194	79	104	70	121	57	43	79	51	94	102	49	29	8	75	69	95	99	19
ENSGALG00000000529	chr27	5186052	5190752	-	LIMD2	ENSGALT00000074653	GO:0008270(zinc ion binding)	NA	NA	NA	hypothetical protein RCJMB04_35e5 [Gallus gallus]	protein_coding	3.79836	5.32138	0.756823	1.29245	0.995562	0.753748	1.49145	2.87198	0.984438	0.838785	2.39867	3.33944	3.16993	1.67168	1.80278	0.585912	0.672439	1.16789	251	203	251	311	45	76	60	42	84	137	163	54	42	138	49	145	52	87
ENSGALG00000000533	chr26	1584188	1590134	+	SRSF3	ENSGALT00000000735	GO:0000166(nucleotide binding);GO:0016607(nuclear speck);GO:0043274(phospholipase binding)	03040(Spliceosome);05168(Herpes simplex infection)	K12892	NA	serine/arginine-rich splicing factor 3 [Patagioenas fasciata monilis]	protein_coding	24.1465	34.8179	29.4164	20.2996	20.3584	23.9941	27.6695	16.0008	23.9007	23.6438	23.3941	30.4225	23.5405	21.4633	23.9869	25.3584	25.3927	24.6766	2916	1640	2372	2591	2231	1511	1553	1670	1969	2240	1152	1672	1483	2329	2652	1797	2502	2337
ENSGALG00000000535	chr21	255925	259437	+	ERRFI1	ENSGALT00000000739	GO:0005737(cytoplasm);GO:0007175(negative regulation of epidermal growth factor-activated receptor activity);GO:0019901(protein kinase binding);GO:0031234(extrinsic component of cytoplasmic side of plasma membrane);GO:0031953(negative regulation of protein autophosphorylation);GO:0042059(negative regulation of epidermal growth factor receptor signaling pathway);GO:0043589(skin morphogenesis);GO:0…	NA	NA	NA	hypothetical protein CIB84_000544 [Bambusicola thoracicus]	protein_coding	1.7094	4.96848	2.44448	2.54262	2.55476	4.09775	2.81596	2.2185	2.56713	3.15177	0.813089	4.90614	4.55278	4.23087	3.2823	2.47017	3.22847	2.49337	934	231	912	735	369	376	387	567	398	877	318	357	393	633	513	124	632	469
ENSGALG00000000538	chr27	5196842	5203338	+	RNF113B	ENSGALT00000092586;ENSGALT00000000743	GO:0005684(U2-type spliceosomal complex);GO:0008270(zinc ion binding);GO:0034247(snoRNA splicing);GO:0045292(mRNA cis splicing, via spliceosome);GO:0045292(mRNA cis splicing, via spliceosome)	NA	NA	NA	RING finger protein 113A-like [Dromaius novaehollandiae];RING finger protein 113A [Gallus gallus]	protein_coding	3.36123	6.94161	4.94326	3.9684	2.40113	3.70672	5.06756	2.82373	3.06477	3.31432	4.11161	4.7132	4.16	3.16303	3.52491	4.44039	4.27596	3.28714	589	298	546	673	488	385	239	337	470	430	265	279	272	445	604	411	549	406
ENSGALG00000000540	chr11	18853533	18862046	+	GAS8	ENSGALT00000000745	GO:0005794(Golgi apparatus);GO:0005874(microtubule);GO:0017137(Rab GTPase binding);GO:0030317(flagellated sperm motility);GO:0031514(motile cilium);GO:0034613(cellular protein localization)	NA	NA	NA	dynein regulatory complex subunit 4 [Gallus gallus]	protein_coding	2.73114	4.08445	2.31275	2.3926	3.17065	1.89709	0.990794	1.94976	1.94632	1.6238	2.73414	2.11453	1.68878	2.11061	1.1816	1.72887	1.89293	1.49685	347	318	291	520	300	305	414	226	121	377	240	233	175	197	310	359	319	243
ENSGALG00000000541	chr26	481428	495534	+	ZC3H11B	ENSGALT00000000748;ENSGALT00000048285;ENSGALT00000107439	GO:0000346(transcription export complex);GO:0016973(poly(A)+ mRNA export from nucleus);GO:0046872(metal ion binding);GO:0046872(metal ion binding)	NA	NA	NA	zinc finger CCCH domain-containing protein 11A isoform X1 [Gallus gallus]	protein_coding	9.45728	24.5609	19.6145	20.4538	22.524	18.7823	22.0091	18.6623	18.7323	19.6716	7.71139	19.568	23.3122	25.6581	22.164	20.2916	19.9871	17.9693	4114	1409	5152	4008	3263	3339	3769	2868	3435	5871	2947	2873	2706	4719	4654	1299	4320	3733
ENSGALG00000000542	chr23	352761	353960	-	ZNF593	ENSGALT00000000749	GO:0003676(nucleic acid binding);GO:0005730(nucleolus);GO:0008270(zinc ion binding);GO:0098779(positive regulation of mitophagy in response to mitochondrial depolarization)	NA	NA	NA	zinc finger protein 593 [Gallus gallus]	protein_coding	103.159	75.407	40.0184	44.9631	31.9916	41.7793	35.2703	53.6656	46.9492	42.1962	99.0454	81.4814	75.4304	68.0751	57.6859	60.8771	82.8768	76.4137	3635	3260	3537	2611	1412	1558	1136	1354	1168	3305	1798	1528	1232	2606	2963	3539	3801	3368
ENSGALG00000000544	chr26	1603818	1616373	+	ENSGALG00000000544	ENSGALT00000035251;ENSGALT00000091203	GO:0005525(GTP binding);GO:0005622(intracellular);GO:0007264(small GTPase mediated signal transduction);GO:0007264(small GTPase mediated signal transduction)	NA	NA	NA	ras-related protein Rab-44 isoform X5 [Gallus gallus];ras-related protein Rab-44 isoform X1 [Gallus gallus]	protein_coding	0.107245	0.774832	0.0936216	0.0774405	0.10915	0.115047	0.170058	0.177142	0.155824	0.0484522	0.149558	0.287949	0.156819	0.321346	0.126434	0.0644524	0.116772	0.174532	137	37	79	286	36	29	42	40	60	167	64	55	16	61	34	57	58	83
ENSGALG00000000545	chr26	1725734	1730462	-	REN	ENSGALT00000000757	GO:0001823(mesonephros development);GO:0002003(angiotensin maturation);GO:0002018(renin-angiotensin regulation of aldosterone production);GO:0004190(aspartic-type endopeptidase activity);GO:0005102(receptor binding);GO:0005615(extracellular space);GO:0005764(lysosome);GO:0008584(male gonad development);GO:0009755(hormone-mediated signaling pathway);GO:0030163(protein catabolic process);GO:0042756…	NA	NA	NA	renin isoform X5 [Gallus gallus]	protein_coding	0.0001	0.0001	0.0001	0.0001	0.0001	0.0001	0.0001	0.0001	0.0001	0.0001	0.0001	0.026248	0.0001	0.0001	0.0001	0.0001	0.0001	0.0001	4	0	0	0	0	0	0	0	0	0	0	0	0	0	0	0	0	0
ENSGALG00000000549	chr11	18861162	18862768	-	URAH	ENSGALT00000000763;ENSGALT00000101925	GO:0005739(mitochondrion);GO:0006144(purine nucleobase metabolic process);GO:0033971(hydroxyisourate hydrolase activity);GO:0033971(hydroxyisourate hydrolase activity)	00230(Purine metabolism);00230(Purine metabolism)	K07127	EC:3.5.2.17	5-hydroxyisourate hydrolase [Gallus gallus];5-hydroxyisourate hydrolase isoform X2 [Gallus gallus]	protein_coding	0.0001	0.0001	0.0001	0.42825	0.0143409	0.0001	0.0001	0.0001	0.0001	0.0001	0.0001	0.246891	0.134594	0.0103026	0.0001	0.0001	0.127998	0.0001	14	0	8	0	0	19	1	0	0	1	0	0	0	0	0	0	8	0
ENSGALG00000000550	chr27	5203843	5214957	-	STRADA	ENSGALT00000000766;ENSGALT00000054519;ENSGALT00000082774;ENSGALT00000051342;ENSGALT00000095728	GO:0004672(protein kinase activity);GO:0005524(ATP binding);GO:0005654(nucleoplasm);GO:0005737(cytoplasm);GO:0006468(protein phosphorylation);GO:0006611(protein export from nucleus);GO:0019900(kinase binding);GO:0032147(activation of protein kinase activity);GO:0043539(protein serine/threonine kinase activator activity);GO:0071902(positive regulation of protein serine/threonine kinase activity);G…	04150(mTOR signaling pathway);04150(mTOR signaling pathway)	K08271	NA	STE20-related kinase adapter protein alpha isoform 1 [Gallus gallus];STE20-related kinase adapter protein alpha isoform 3 [Gallus gallus]	protein_coding	12.9308	16.7492	13.7598	14.3176	17.4658	16.5537	18.0697	15.6436	15.0483	15.9235	13.5835	19.3418	16.1014	15.9753	16.457	17.5303	13.8253	13.6255	3462	1640	3029	2327	1948	1991	2488	2152	2402	3112	2103	1965	1866	2983	3423	1948	2544	2411
ENSGALG00000000551	chr26	1618156	1637334	+	C26H6orf89	ENSGALT00000035250	GO:0005737(cytoplasm);GO:0005886(plasma membrane);GO:0016021(integral component of membrane);GO:0042060(wound healing);GO:0045787(positive regulation of cell cycle);GO:0050673(epithelial cell proliferation)	NA	NA	NA	bombesin receptor-activated protein C6orf89 homolog isoform X1 [Gallus gallus]	protein_coding	2.34123	4.67644	1.77742	2.80278	2.57237	3.36316	2.8242	2.7541	3.20237	3.22872	1.39794	3.4202	4.62603	4.94378	3.17261	2.61744	2.88121	2.83857	1335	648	1898	1417	549	850	799	954	819	2101	808	912	825	1254	1115	438	1157	1095
ENSGALG00000000556	chr21	284869	288183	+	UTS2	ENSGALT00000000772	GO:0005179(hormone activity);GO:0005576(extracellular region);GO:0008217(regulation of blood pressure)	04080(Neuroactive ligand-receptor interaction)	K05248	NA	urotensin-2 precursor [Gallus gallus]	protein_coding	0.0001	0.0001	0.0001	0.0001	0.0001	0.0001	0.0001	0.0001	0.0001	0.0001	0.0001	0.0001	0.0001	0.0001	0.0001	0.0001	0.059877	0.039641	0	0	0	0	0	0	0	0	0	0	0	0	0	0	0	0	3	2
ENSGALG00000000557	chr26	1717215	1724197	-	ETNK2	ENSGALT00000000773	GO:0004305(ethanolamine kinase activity);GO:0006646(phosphatidylethanolamine biosynthetic process);GO:0009791(post-embryonic development);GO:0016310(phosphorylation);GO:0035264(multicellular organism growth)	00564(Glycerophospholipid metabolism)	K00894	EC:2.7.1.82	PREDICTED: ethanolamine kinase 2 [Coturnix japonica]	protein_coding	0.249366	0.335817	0.142441	0.343692	0.045242	0.420693	0.099757	0.117892	0.274709	0.176676	1.15643	0.138972	0.147323	0.297835	0.127261	0.14452	0.203531	0.176677	13	17	15	24	11	25	4	28	7	30	9	19	11	12	15	85	20	16
ENSGALG00000000558	chr28	792585	812847	-	SLC1A6	ENSGALT00000000776	GO:0005313(L-glutamate transmembrane transporter activity);GO:0005794(Golgi apparatus);GO:0016021(integral component of membrane);GO:0017153(sodium:dicarboxylate symporter activity);GO:0042391(regulation of membrane potential)	NA	NA	NA	excitatory amino acid transporter 4 isoform X1 [Gallus gallus]	protein_coding	0.144836	0.382933	0.0001	0.093206	0.050697	0.129696	0.063621	0.04226	0.022185	0.111129	0.094714	0.214683	0.223225	0.0938	0.034001	0.0001	0.033383	0.0001	50	24	55	70	0	17	10	22	11	24	8	4	17	8	0	18	8	0
ENSGALG00000000560	chr26	1639626	1646179	+	ENSGALG00000000560	ENSGALT00000000779	GO:0070062(extracellular exosome)	NA	NA	NA	peptidase inhibitor 16 isoform X1 [Gallus gallus]	protein_coding	2.24628	4.58798	0.597616	2.70505	1.10233	1.52374	2.72607	1.62895	2.71343	1.39452	4.4716	1.39309	1.46365	2.70695	0.781309	2.61944	0.647641	0.452652	247	282	273	631	84	373	156	196	359	522	217	351	162	141	507	635	118	80
ENSGALG00000000564	chr27	5215338	5225187	-	CCDC47	ENSGALT00000000783	GO:0001649(osteoblast differentiation);GO:0005509(calcium ion binding);GO:0005783(endoplasmic reticulum);GO:0005791(rough endoplasmic reticulum);GO:0006983(ER overload response);GO:0007029(endoplasmic reticulum organization);GO:0009791(post-embryonic development);GO:0016020(membrane);GO:0030433(ubiquitin-dependent ERAD pathway);GO:0055074(calcium ion homeostasis)	NA	NA	NA	hypothetical protein CIB84_006929 [Bambusicola thoracicus]	protein_coding	9.7762	35.5412	18.155	29.1258	19.7117	29.0077	27.9295	25.4398	35.4914	33.1039	10.1105	32.1817	30.1879	32.0145	24.0261	33.3797	17.9668	28.9427	6405	1379	6316	5490	2858	4501	3122	4192	4127	6935	3802	5153	4311	4843	7247	1612	3676	5691
ENSGALG00000000568	chr26	429845	474775	+	LGR6	ENSGALT00000000792	GO:0007186(G-protein coupled receptor signaling pathway);GO:0016021(integral component of membrane);GO:0016500(protein-hormone receptor activity);GO:0030177(positive regulation of Wnt signaling pathway);GO:0030335(positive regulation of cell migration);GO:0031982(vesicle);GO:0042246(tissue regeneration);GO:1990523(bone regeneration)	NA	NA	NA	leucine-rich repeat-containing G-protein coupled receptor 6 isoform X1 [Gallus gallus]	protein_coding	0.0001	0.0001	0.0001	0.0001	0.0001	0.0001	0.0001	0.0001	0.0001	0.0001	0.0001	0.0001	0.0001	0.0001	0.0001	0.0001	0.0001	0.0001	0	0	0	0	0	0	0	0	0	0	0	0	0	0	0	0	0	0
ENSGALG00000000573	chr21	291189	310409	-	PER3	ENSGALT00000000797	GO:0000122(negative regulation of transcription by RNA polymerase II);GO:0019900(kinase binding);GO:0031625(ubiquitin protein ligase binding);GO:0032922(circadian regulation of gene expression);GO:0045187(regulation of circadian sleep/wake cycle, sleep)	05168(Herpes simplex infection)	K21945	NA	period circadian protein homolog 3 [Gallus gallus]	protein_coding	0.250477	1.30857	3.2438	0.919814	1.22971	1.20173	0.969995	0.872133	0.920724	0.810295	0.240329	0.6434	0.985256	1.13593	1.13707	0.772597	1.60928	1.22221	273	76	440	431	1089	303	416	371	306	525	278	285	225	489	358	82	702	513
ENSGALG00000000576	chr25	2624337	2626380	-	RRNAD1	ENSGALT00000000804	GO:0000179(rRNA (adenine-N6,N6-)-dimethyltransferase activity);GO:0031167(rRNA methylation)	NA	NA	NA	protein RRNAD1 isoform X2 [Gallus gallus]	protein_coding	0.817945	1.32065	1.27888	1.22292	0.12062	0.543619	0.763201	0.373133	0.126472	0.392092	0.777886	1.18815	0.480244	0.722709	0.805144	0.94822	0.732396	0.268755	139	68	59	120	119	111	12	47	67	92	33	11	30	96	121	73	88	32
ENSGALG00000000577	chr28	832528	873391	+	RANBP3	ENSGALT00000097326;ENSGALT00000100734;ENSGALT00000103263;ENSGALT00000000806	GO:0005634(nucleus);GO:0005654(nucleoplasm);GO:0005829(cytosol);GO:0008536(Ran GTPase binding);GO:0046827(positive regulation of protein export from nucleus);GO:0046907(intracellular transport);GO:0070412(R-SMAD binding);GO:0070412(R-SMAD binding)	05166(HTLV-I infection);05166(HTLV-I infection)	K15304	NA	ran-binding protein 3 isoform X1 [Gallus gallus];ran-binding protein 3 isoform X3 [Gallus gallus];ran-binding protein 3 isoform X6 [Gallus gallus];ran-binding protein 3 isoform X2 [Gallus gallus]	protein_coding	10	20.8371	14.9941	11.4555	13.8606	15.5766	13.4517	14.1238	13.206	13.496	11.6341	14.0922	16.3615	17.9544	13.3454	15.9032	12.346	12.963	3351	1685	4090	3845	2821	2116	2624	2690	2375	4648	2523	2291	2101	3215	4126	2217	3020	3046
ENSGALG00000000579	chr21	310699	314464	-	VAMP3	ENSGALT00000035246	GO:0000149(SNARE binding);GO:0001921(positive regulation of receptor recycling);GO:0005484(SNAP receptor activity);GO:0005829(cytosol);GO:0005886(plasma membrane);GO:0006887(exocytosis);GO:0006906(vesicle fusion);GO:0009986(cell surface);GO:0016021(integral component of membrane);GO:0017156(calcium ion regulated exocytosis);GO:0030136(clathrin-coated vesicle);GO:0030141(secretory granule);GO:0031…	04130(SNARE interactions in vesicular transport);04145(Phagosome)	K13505	NA	vesicle-associated membrane protein 3 [Numida meleagris]	protein_coding	153.991	125.001	105.433	94.8364	86.8705	99.6052	95.3765	109.726	106.659	106.587	201.562	91.7295	87.1129	73.663	87.5297	77.9567	104.28	79.4137	4215	5013	4208	4458	3832	3383	3177	3323	3254	3684	3786	3575	3205	4073	3908	7418	4926	3605
ENSGALG00000000581	chr27	5225378	5241792	+	DDX42	ENSGALT00000000811	GO:0004386(helicase activity);GO:0005524(ATP binding);GO:0005654(nucleoplasm);GO:0005737(cytoplasm);GO:0008104(protein localization);GO:0016020(membrane)	03040(Spliceosome)	K12835	EC:3.6.4.13	ATP-dependent RNA helicase DDX42 [Gallus gallus]	protein_coding	6.54149	10.5047	7.38527	7.06923	4.7796	6.54573	8.39551	6.52258	7.73461	6.81247	5.63227	7.96501	8.9318	6.931	8.40134	8.24493	6.96583	6.14554	2279	1326	2686	2333	1672	1571	1089	1360	1783	2158	1402	1615	1276	2434	2573	1291	2049	1737
ENSGALG00000000583	chr26	1695658	1714634	+	SOX13	ENSGALT00000000813;ENSGALT00000091711	GO:0000977(RNA polymerase II regulatory region sequence-specific DNA binding);GO:0005634(nucleus);GO:0006355(regulation of transcription, DNA-templated);GO:0045586(regulation of gamma-delta T cell differentiation);GO:0045586(regulation of gamma-delta T cell differentiation)	NA	NA	NA	transcription factor SOX-13 isoform X1 [Gallus gallus]	protein_coding	0.510758	0.981692	0.428406	0.448736	0.269192	0.767774	0.471516	0.616786	0.688041	0.524906	0.833114	0.592827	1.15625	0.618994	0.63214	0.725594	0.612219	0.640833	139	85	285	179	80	82	51	131	82	158	109	118	81	150	186	157	148	149
ENSGALG00000000584	chr26	380663	408134	+	ENSGALG00000000584	ENSGALT00000107366;ENSGALT00000092611;ENSGALT00000098251;ENSGALT00000000815	GO:0004725(protein tyrosine phosphatase activity);GO:0016021(integral component of membrane);GO:0035335(peptidyl-tyrosine dephosphorylation);GO:0035335(peptidyl-tyrosine dephosphorylation)	NA	NA	NA	receptor-type tyrosine-protein phosphatase V isoform X1 [Gallus gallus]	protein_coding	1.21568	0.642386	0.0875574	0.589185	0.0825239	0.431542	0.464963	0.22987	0.503206	0.323057	0.502213	0.592728	0.332719	0.141387	0.602963	0.723659	0.13217	0.1307	302	439	179	255	36	234	34	161	177	79	89	188	109	312	403	205	70	66
ENSGALG00000000585	chr27	5250693	5256162	+	MYL4	ENSGALT00000000816	GO:0002026(regulation of the force of heart contraction);GO:0003785(actin monomer binding);GO:0005509(calcium ion binding);GO:0031672(A band);GO:0032781(positive regulation of ATPase activity);GO:0051015(actin filament binding);GO:0060048(cardiac muscle contraction)	04371(Apelin signaling pathway);04260(Cardiac muscle contraction);04261(Adrenergic signaling in cardiomyocytes)	K12750	NA	myosin alkali light chain [Gallus gallus]	protein_coding	0.0001	0.235975	0.0001	0.0001	0.0001	0.0001	0.125708	0.0001	0.0001	0.0001	0.0001	0.057461	0.0001	0.0001	0.0001	0.0001	0.0001	0.051066	5	0	0	15	0	0	0	0	8	0	0	0	0	0	0	0	0	4
ENSGALG00000000589	chr28	898934	903624	-	BTN1A1	ENSGALT00000000824;ENSGALT00000080607	GO:0016021(integral component of membrane);GO:0016021(integral component of membrane)	NA	NA	NA	butyrophilin subfamily 1 member A1 isoform X1 [Gallus gallus];butyrophilin subfamily 1 member A1 precursor [Gallus gallus]	protein_coding	1.11	4.09687	0.815919	0.618921	0.73578	0.479506	1.12834	1.32493	0.952587	0.659622	0.400965	1.74714	0.839212	0.576054	0.442448	1.04256	0.446794	0.234102	182	82	92	330	68	50	62	37	88	66	104	73	45	47	119	34	48	24
ENSGALG00000000593	chr4	60162363	60166294	+	ENSGALG00000000593	ENSGALT00000000829	GO:0016021(integral component of membrane)	NA	NA	NA	hypothetical protein CIB84_009952 [Bambusicola thoracicus]	protein_coding	0.0001	0.0001	0.0001	0.0001	0.0001	0.0001	0.0001	0.0001	0.0001	0.0001	0.0001	0.0001	0.0001	0.0001	0.0001	0.0001	0.0001	0.0001	0	0	0	0	0	0	0	0	0	0	0	0	0	0	0	0	0	0
ENSGALG00000000596	chr27	5259680	5286482	+	CDC27	ENSGALT00000000832	GO:0005654(nucleoplasm);GO:0005680(anaphase-promoting complex);GO:0005737(cytoplasm);GO:0005813(centrosome);GO:0005876(spindle microtubule);GO:0007091(metaphase/anaphase transition of mitotic cell cycle);GO:0019903(protein phosphatase binding);GO:0070979(protein K11-linked ubiquitination)	04120(Ubiquitin mediated proteolysis);04110(Cell cycle);04114(Oocyte meiosis);04914(Progesterone-mediated oocyte maturation)	K03350	NA	cell division cycle protein 27 homolog [Gallus gallus]	protein_coding	12.8458	31.5588	35.4552	24.1534	32.6998	33.5965	30.0001	28.0851	30.2267	36.9243	10.4717	28.6333	25.7169	30.1786	30.1398	33.5162	28.8977	27.4288	7656	2434	7228	6549	7499	5014	6957	6522	5955	8782	5639	5896	6459	8161	9775	2243	7943	7246
ENSGALG00000000599	chr28	911079	922400	-	MARCHF2	ENSGALT00000000837	GO:0004842(ubiquitin-protein transferase activity);GO:0005783(endoplasmic reticulum);GO:0008270(zinc ion binding);GO:0016021(integral component of membrane);GO:0016567(protein ubiquitination);GO:0031410(cytoplasmic vesicle)	NA	NA	NA	E3 ubiquitin-protein ligase MARCH2 [Gallus gallus]	protein_coding	10.6783	4.50278	2.52387	4.43248	3.09511	2.91399	4.87898	2.41678	1.84651	4.48486	7.92089	5.12567	5.34955	4.8471	4.53152	4.65223	5.94159	2.76574	255	376	280	174	100	172	123	106	181	263	91	67	146	229	253	316	304	136
ENSGALG00000000603	chr27	5290753	5359216	+	KANSL1	ENSGALT00000000842;ENSGALT00000043738;ENSGALT00000078334;ENSGALT00000090932	GO:0000123(histone acetyltransferase complex);GO:0043981(histone H4-K5 acetylation);GO:0043982(histone H4-K8 acetylation);GO:0043984(histone H4-K16 acetylation);GO:0043995(histone acetyltransferase activity (H4-K5 specific));GO:0043996(histone acetyltransferase activity (H4-K8 specific));GO:0046972(histone acetyltransferase activity (H4-K16 specific));GO:0071339(MLL1 complex);GO:0071339(MLL1 comp…	NA	NA	NA	KAT8 regulatory NSL complex subunit 1 isoform X1 [Gallus gallus];KAT8 regulatory NSL complex subunit 1 isoform X3 [Gallus gallus]	protein_coding	7.3178	6.85873	4.20545	4.84172	6.72325	4.44925	4.68803	5.99284	4.94987	3.88192	7.4084	6.93313	8.90823	8.30544	6.11407	5.52774	10.7609	5.02169	2542	1901	3433	1953	1220	1378	1962	1185	1277	3314	1650	1324	932	2270	2211	2176	4055	1820
ENSGALG00000000604	chr23	650448	671379	-	ENSGALG00000000604	ENSGALT00000000845;ENSGALT00000102173	GO:0002028(regulation of sodium ion transport);GO:0005886(plasma membrane);GO:0016021(integral component of membrane);GO:0051117(ATPase binding);GO:0051117(ATPase binding)	NA	NA	NA	sodium/potassium-transporting ATPase subunit beta-1-interacting protein 1 isoform X2 [Gallus gallus];sodium/potassium-transporting ATPase subunit beta-1-interacting protein 1-like [Zonotrichia albicollis]	protein_coding	0.0001	0.0764032	0.0752303	0.0001	0.0346068	0.0001	0.0001	0.0376566	0.0001	0.0001	0.0296388	0.0210488	0.0001	0.0001	0.03902	0.0435274	0.0153957	0.0001	6	0	0	16	16	0	7	0	0	0	8	0	0	10	13	6	5	0
ENSGALG00000000606	chr26	355155	365068	-	ARL8A	ENSGALT00000040899	GO:0005525(GTP binding);GO:0005765(lysosomal membrane);GO:0007059(chromosome segregation);GO:0007264(small GTPase mediated signal transduction);GO:0031902(late endosome membrane);GO:0051301(cell division)	NA	NA	NA	ADP-ribosylation factor-like protein 8A [Gallus gallus]	protein_coding	18.9402	19.8338	9.49164	15.1858	10.7844	11.9688	14.6531	11.6543	12.8721	13.7086	24.6741	12.4007	20.7751	17.5896	13.6926	16.4328	15.0251	16.3482	1665	1801	2932	2067	1008	1583	1152	1167	1460	2570	1175	1261	1204	1862	2406	2653	2074	2168
ENSGALG00000000607	chr26	349399	353524	+	GPR37L1	ENSGALT00000000849	GO:0005886(plasma membrane);GO:0007193(adenylate cyclase-inhibiting G-protein coupled receptor signaling pathway);GO:0008528(G-protein coupled peptide receptor activity);GO:0016021(integral component of membrane);GO:0021940(positive regulation of cerebellar granule cell precursor proliferation);GO:0036505(prosaposin receptor activity);GO:0042277(peptide binding);GO:0043235(receptor complex);GO:00…	NA	NA	NA	prosaposin receptor GPR37L1 [Gallus gallus]	protein_coding	0.658895	0.205268	0.0001	0.08418	0.20676	0.203552	0.131472	0.065801	0.033868	0.110203	0.564058	0.026283	0.0001	0.072446	0.051908	0.096377	0.127751	0.079806	5	72	0	25	0	10	26	23	15	13	8	4	11	9	16	69	20	12
ENSGALG00000000608	chr11	18870452	18879210	+	CDH1	ENSGALT00000000857;ENSGALT00000100182;ENSGALT00000106282	GO:0005509(calcium ion binding);GO:0005802(trans-Golgi network);GO:0005913(cell-cell adherens junction);GO:0005925(focal adhesion);GO:0007156(homophilic cell adhesion via plasma membrane adhesion molecules);GO:0008013(beta-catenin binding);GO:0009898(cytoplasmic side of plasma membrane);GO:0016021(integral component of membrane);GO:0016235(aggresome);GO:0016328(lateral plasma membrane);GO:0016342…	04371(Apelin signaling pathway);04514(Cell adhesion molecules (CAMs));04520(Adherens junction);04520(Adherens junction)	K05689	NA	cadherin-1 precursor [Gallus gallus]	protein_coding	0.0001	0.0001	0.018703	0.0001	0.0001	0.0499315	0.0001	0.0001	0.0001	0.0001	0.0001	0.0001	0.0149731	0.0001	0.0310844	0.0001	0.0001	0.0001	0	0	5	0	4	0	0	10	0	0	0	0	0	9	0	0	0	0
ENSGALG00000000611	chr26	1783984	1790373	-	ENSGALG00000000611	ENSGALT00000000864	GO:0000164(protein phosphatase type 1 complex);GO:0004722(protein serine/threonine phosphatase activity);GO:0006983(ER overload response);GO:0042542(response to hydrogen peroxide);GO:0070262(peptidyl-serine dephosphorylation);GO:1903912(negative regulation of endoplasmic reticulum stress-induced eIF2 alpha phosphorylation)	NA	NA	NA	protein phosphatase 1 regulatory subunit 15B [Gallus gallus]	protein_coding	10.8943	18.7102	14.5828	15.3975	20.3868	14.9701	13.7606	18.7663	11.8819	14.1988	8.03037	15.3798	21.465	24.0361	17.3165	16.1099	17.8415	17.3676	3746	1880	5496	3537	2810	2912	3952	2648	2488	6372	3433	2111	2263	4271	4280	1567	4467	4180
ENSGALG00000000613	chr28	928389	941429	-	RAB11B	ENSGALT00000000866	GO:0001881(receptor recycling);GO:0003924(GTPase activity);GO:0005525(GTP binding);GO:0005739(mitochondrion);GO:0005815(microtubule organizing center);GO:0005886(plasma membrane);GO:0007264(small GTPase mediated signal transduction);GO:0016235(aggresome);GO:0019003(GDP binding);GO:0030054(cell junction);GO:0031489(myosin V binding);GO:0032402(melanosome transport);GO:0033572(transferrin transport…	04152(AMPK signaling pathway);04144(Endocytosis);04962(Vasopressin-regulated water reabsorption)	K07905	NA	hypothetical protein parPi_0021605 [Paroedura picta]	protein_coding	23.2053	23.4007	12.7844	16.5809	16.277	17.412	16.5438	15.1314	17.4215	15.6004	22.2977	16.1426	20.8751	18.6112	16.6369	19.0149	15.9768	16.3425	2777	2828	3774	3124	1740	2214	2228	2175	2113	3484	1955	2186	1756	2898	3568	3072	2825	2777
ENSGALG00000000615	chr23	678435	689421	-	NWD1	ENSGALT00000041219	GO:0005654(nucleoplasm);GO:0005682(U5 snRNP);GO:0005737(cytoplasm);GO:0008380(RNA splicing);GO:0071011(precatalytic spliceosome);GO:0071013(catalytic step 2 spliceosome)	03040(Spliceosome)	K12857	NA	U5 small nuclear ribonucleoprotein 40 kDa protein [Gallus gallus]	protein_coding	12.1321	12.9681	5.91455	9.01955	5.58259	6.56565	8.18049	8.45995	6.21847	5.86087	10.2363	8.67578	6.75454	13.2219	6.41882	7.64895	9.36423	4.07473	1062	1052	869	1232	573	857	544	584	743	1761	778	555	470	796	1021	1004	1178	493
ENSGALG00000000616	chr26	323882	327166	+	ELF3	ENSGALT00000000873	GO:0000978(RNA polymerase II proximal promoter sequence-specific DNA binding);GO:0000981(RNA polymerase II transcription factor activity, sequence-specific DNA binding);GO:0003713(transcription coactivator activity);GO:0005634(nucleus);GO:0006357(regulation of transcription by RNA polymerase II);GO:0006366(transcription by RNA polymerase II);GO:0006954(inflammatory response);GO:0009653(anatomical…	NA	NA	NA	ETS-related transcription factor Elf-3 [Gallus gallus]	protein_coding	0.0001	0.21214	0.0001	0.048299	0.0001	0.0001	0.0001	0.0001	0.0001	0.0001	0.0001	0.258043	0.0001	0.0001	0.0001	0.0001	0.0001	0.0001	24	0	0	16	0	4	0	0	0	0	0	0	0	0	0	0	0	0
ENSGALG00000000618	chr23	688912	702716	+	ZCCHC17	ENSGALT00000000876;ENSGALT00000083743	GO:0003676(nucleic acid binding);GO:0005730(nucleolus);GO:0008270(zinc ion binding);GO:0022625(cytosolic large ribosomal subunit);GO:0022625(cytosolic large ribosomal subunit)	03040(Spliceosome);03040(Spliceosome)	K12857;K12818	EC:3.6.4.13	nucleolar protein of 40 kDa [Gallus gallus]	protein_coding	6.83659	9.46143	7.42907	6.5278	4.24919	8.06555	7.9054	5.34475	6.05777	10.4696	6.59198	6.46433	6.88446	8.3774	8.28219	9.39406	8.08457	6.36533	746	560	835	849	678	585	391	676	678	1052	464	510	791	969	1183	610	959	726
ENSGALG00000000619	chr28	945364	954006	-	ANGPTL4	ENSGALT00000000877;ENSGALT00000104951	GO:0001525(angiogenesis);GO:0004857(enzyme inhibitor activity);GO:0051005(negative regulation of lipoprotein lipase activity);GO:0070328(triglyceride homeostasis);GO:0072562(blood microparticle);GO:2000352(negative regulation of endothelial cell apoptotic process);GO:2000352(negative regulation of endothelial cell apoptotic process)	03320(PPAR signaling pathway);03320(PPAR signaling pathway)	K08767	NA	angiopoietin-related protein 4 [Gallus gallus]	protein_coding	0.55746	2.19088	0.469441	0.977873	0.38354	1.41749	0.36844	0.237881	0.828341	1.03233	1.34031	2.99818	1.11978	0.58915	0.744018	0.755987	0.78604	0.857978	695	92	274	395	86	177	71	239	64	149	42	140	157	176	192	249	188	197
ENSGALG00000000621	chr28	971434	981257	+	KANK3	ENSGALT00000041280;ENSGALT00000044614;ENSGALT00000090049	GO:0003674(molecular_function);GO:0005737(cytoplasm);GO:0005856(cytoskeleton);GO:0030837(negative regulation of actin filament polymerization);GO:0051497(negative regulation of stress fiber assembly);GO:0051497(negative regulation of stress fiber assembly)	03015(mRNA surveillance pathway);04114(Oocyte meiosis);04218(Cellular senescence);04510(Focal adhesion);04810(Regulation of actin cytoskeleton);04910(Insulin signaling pathway);04261(Adrenergic signaling in cardiomyocytes);04270(Vascular smooth muscle contraction);05168(Herpes simplex infection);05168(Herpes simplex infection)	K06269	EC:3.1.3.16	KN motif and ankyrin repeat domain-containing protein 3 isoform X1 [Gallus gallus];KN motif and ankyrin repeat domain-containing protein 3 isoform X3 [Gallus gallus]	protein_coding	10.6582	7.53121	5.59821	5.51581	5.4964	6.9824	7.83311	6.25995	6.36451	5.76396	9.9154	7.55111	9.66248	8.03311	8.85022	4.91128	7.84727	6.21916	2564	2564	3449	1986	1504	1454	1485	1722	1975	2969	1598	1577	1281	3043	1820	2697	2739	2087
ENSGALG00000000625	chr27	5360090	5397664	-	MAPT	ENSGALT00000057128;ENSGALT00000047752;ENSGALT00000091783;ENSGALT00000100271;ENSGALT00000000887;ENSGALT00000061999;ENSGALT00000091796;ENSGALT00000093465;ENSGALT00000094171	GO:0000226(microtubule cytoskeleton organization);GO:0001764(neuron migration);GO:0005874(microtubule);GO:0005875(microtubule associated complex);GO:0005886(plasma membrane);GO:0005930(axoneme);GO:0007628(adult walking behavior);GO:0008017(microtubule binding);GO:0008088(axo-dendritic transport);GO:0010506(regulation of autophagy);GO:0014069(postsynaptic density);GO:0017124(SH3 domain binding);GO…	04010(MAPK signaling pathway);04010(MAPK signaling pathway)	K04380	NA	microtubule-associated protein tau isoform X13 [Gallus gallus];microtubule-associated protein tau [Gallus gallus];microtubule-associated protein tau isoform X2 [Gallus gallus];microtubule-associated protein tau isoform X11 [Gallus gallus];microtubule-associated protein tau isoform X9 [Gallus gallus];microtubule-associated protein tau isoform X7 [Gallus gallus]	protein_coding	21.3976	25.189	33.0292	26.6821	22.4397	22.9859	25.9879	25.1441	22.7232	22.8593	25.5258	18.048	20.4612	17.7455	23.4779	24.9069	23.9022	27.5952	3970	3335	4733	4302	5748	4557	3930	3674	4245	4250	4153	3647	3292	5232	5978	4498	5405	6000
ENSGALG00000000627	chr21	539941	556279	+	DNAJC11	ENSGALT00000000891;ENSGALT00000094432	GO:0005743(mitochondrial inner membrane);GO:0070062(extracellular exosome);GO:0070062(extracellular exosome)	NA	NA	NA	dnaJ homolog subfamily C member 11 isoform X1 [Gallus gallus]	protein_coding	11.5844	18.2691	13.0004	14.0582	12.5066	12.7292	13.8904	11.6912	13.0479	13.4718	10.0608	13.7069	12.8407	16.4789	12.1428	14.4621	17.4225	12.7135	3227	1932	3178	3339	2421	2570	2343	2176	2427	4222	2067	2241	2075	2895	3714	1897	4216	2958
ENSGALG00000000629	chr28	983593	984731	+	ENSGALG00000000629	ENSGALT00000000895	GO:0005743(mitochondrial inner membrane);GO:0008137(NADH dehydrogenase (ubiquinone) activity);GO:0042773(ATP synthesis coupled electron transport)	00190(Oxidative phosphorylation)	K03951	NA	PREDICTED: NADH dehydrogenase [ubiquinone] 1 alpha subcomplex subunit 7 [Meleagris gallopavo]	protein_coding	100.808	75.3743	97.739	89.2065	74.602	69.9568	68.0403	82.9549	80.758	80.1436	144.474	103.469	112.848	101.452	105.094	113.01	89.337	108.493	4310	2975	4942	2437	3221	2885	2473	2116	2104	4600	2595	2454	2185	4433	5135	4821	3826	4465
ENSGALG00000000630	chr11	18909088	18913330	+	HAS3	ENSGALT00000000896;ENSGALT00000105802	GO:0005737(cytoplasm);GO:0016021(integral component of membrane);GO:0030213(hyaluronan biosynthetic process);GO:0036117(hyaluranon cable);GO:0045226(extracellular polysaccharide biosynthetic process);GO:0045893(positive regulation of transcription, DNA-templated);GO:0050501(hyaluronan synthase activity);GO:0085029(extracellular matrix assembly);GO:1900106(positive regulation of hyaluranon cable a…	NA	NA	NA	hyaluronan synthase 3 isoform X1 [Gallus gallus]	protein_coding	0.0001	0.0001	0.0203643	0.0001	0.0001	0.0001	0.0001	0.0001	0.0001	0.0001	0.0001	0.0001	0.0001	0.0001	0.0001	0.0157102	0.0001	0.0001	0	0	0	0	4	0	0	0	0	0	0	0	0	0	5	0	0	0
ENSGALG00000000632	chr11	18913184	18914832	-	CHTF8	ENSGALT00000000898;ENSGALT00000058298	GO:0007064(mitotic sister chromatid cohesion);GO:0031390(Ctf18 RFC-like complex);GO:0031390(Ctf18 RFC-like complex)	NA	NA	NA	chromosome transmission fidelity protein 8 homolog [Gallus gallus]	protein_coding	0.408121	1.51415	0.261902	0.218753	0.0632747	0.0001	0.354528	0.350226	0.282232	0.0001	0.427143	1.19226	0.662527	0.359619	0.548222	0.254784	0.675821	0.190998	87	21	50	84	15	13	4	0	19	28	19	15	0	40	20	25	50	14
ENSGALG00000000636	chr26	1813731	1832064	+	MDM4	ENSGALT00000000908;ENSGALT00000095205;ENSGALT00000107710;ENSGALT00000101926	GO:0000122(negative regulation of transcription by RNA polymerase II);GO:0005634(nucleus);GO:0008270(zinc ion binding);GO:0008283(cell proliferation);GO:0019899(enzyme binding);GO:0030330(DNA damage response, signal transduction by p53 class mediator);GO:0042177(negative regulation of protein catabolic process);GO:0043066(negative regulation of apoptotic process);GO:0045023(G0 to G1 transition);G…	04115(p53 signaling pathway);04115(p53 signaling pathway)	K10127	NA	protein Mdm4 isoform X1 [Gallus gallus]	protein_coding	7.32958	14.9049	12.3034	12.1554	9.3122	13.1992	11.1892	9.55235	11.2542	12.0779	2.99337	17.8481	18.3985	16.2407	16.7781	16.1966	15.5196	17.3099	3973	1156	4305	2575	2166	2101	1650	2134	1849	3935	1597	1829	1759	3782	3932	534	3551	3807
ENSGALG00000000637	chr21	570199	581910	-	ZBTB48	ENSGALT00000092484;ENSGALT00000000909	GO:0003676(nucleic acid binding);GO:0005654(nucleoplasm);GO:0005737(cytoplasm);GO:0046872(metal ion binding);GO:0046872(metal ion binding)	NA	NA	NA	telomere zinc finger-associated protein [Gallus gallus]	protein_coding	9.33244	8.4323	4.61835	6.5797	7.28948	6.01029	7.17606	7.02643	6.36476	5.48842	8.30405	5.42671	6.3117	8.55951	4.95248	6.34796	7.8299	5.07297	1327	1617	1622	1600	893	1250	1418	1067	1303	2277	1290	1136	878	1226	1693	1626	1968	1226
ENSGALG00000000638	chr11	18914355	18919580	+	UTP4	ENSGALT00000086207;ENSGALT00000088365;ENSGALT00000091496;ENSGALT00000000910	GO:0006355(regulation of transcription, DNA-templated);GO:0030490(maturation of SSU-rRNA);GO:0034455(t-UTP complex);GO:0034455(t-UTP complex)	03008(Ribosome biogenesis in eukaryotes);03008(Ribosome biogenesis in eukaryotes)	K14548	NA	U3 small nucleolar RNA-associated protein 4 homolog isoform X2 [Gallus gallus]	protein_coding	10.1312	7.86168	3.26931	6.31471	3.85431	5.16134	4.39679	4.23357	4.63004	3.27837	9.17701	7.88092	6.80362	6.2841	5.18319	5.09181	8.42056	6.56513	1464	1333	1328	1133	481	911	570	696	607	1270	591	628	399	975	1032	1365	1608	1204
ENSGALG00000000639	chr26	1842480	1844570	-	LRRN2	ENSGALT00000000911	GO:0007409(axonogenesis);GO:0016021(integral component of membrane)	04622(RIG-I-like receptor signaling pathway)	K12655	EC:3.4.19.12	leucine-rich repeat neuronal protein 2 [Gallus gallus]	protein_coding	0.075551	0.177488	0.193254	0.434691	0.178485	0.073845	0.313501	0.15787	0.348097	0.102439	0.0001	0.213903	0.094507	0.393065	0.452675	0.367691	0.178669	0.334851	30	8	14	20	22	48	20	8	33	60	17	36	10	65	57	0	26	47
ENSGALG00000000643	chr14	13235341	13245080	-	ANKS3	ENSGALT00000063300	GO:0016301(kinase activity);GO:0016310(phosphorylation)	NA	NA	NA	LOW QUALITY PROTEIN: ankyrin repeat and SAM domain-containing protein 3 [Gallus gallus]	protein_coding	1.44408	2.69778	2.80136	1.59392	2.20326	1.72546	1.71147	1.38179	1.90021	1.64092	1.25496	2.23588	2.74592	3.50772	2.23978	1.74722	3.14589	2.70351	303	139	391	283	300	168	237	170	172	516	141	188	146	307	258	136	438	362
ENSGALG00000000645	chr21	607572	614042	-	ENSGALG00000000645	ENSGALT00000098750;ENSGALT00000000918	GO:0005903(brush border);GO:0007626(locomotory behavior);GO:0015629(actin cytoskeleton);GO:0030046(parallel actin filament bundle assembly);GO:0032426(stereocilium tip);GO:0051015(actin filament binding);GO:0051491(positive regulation of filopodium assembly);GO:0051494(negative regulation of cytoskeleton organization);GO:0051494(negative regulation of cytoskeleton organization)	NA	NA	NA	hypothetical protein ASZ78_005010 [Callipepla squamata];PREDICTED: espin isoform X5 [Coturnix japonica]	protein_coding	0.0001	0.0001	0.0361444	0.0001	0.0001	0.0001	0.0001	0.0001	0.0001	0.0001	0.109304	0.0290495	0.156961	0.0001	0.0752421	0.0001	0.0895829	0.0001	4	0	22	0	4	0	0	0	0	0	0	0	0	10	0	12	12	0
ENSGALG00000000650	chr11	18933246	18934623	+	NIP7	ENSGALT00000000923;ENSGALT00000049870	GO:0005730(nucleolus);GO:0005737(cytoplasm);GO:0042255(ribosome assembly);GO:0042255(ribosome assembly)	NA	NA	NA	60S ribosome subunit biogenesis protein NIP7 homolog [Gallus gallus]	protein_coding	21.894	14.396	11.3931	14.5354	8.18696	14.6269	10.4438	12.6253	13.2997	10.7122	26.6022	15.2163	11.0324	10.0508	12.9001	12.6426	13.6437	15.8235	905	923	690	665	536	672	388	632	461	651	564	577	417	777	821	1268	835	930
ENSGALG00000000652	chr21	622081	629374	+	ACOT7	ENSGALT00000087758;ENSGALT00000000926;ENSGALT00000059477	GO:0005654(nucleoplasm);GO:0005829(cytosol);GO:0015937(coenzyme A biosynthetic process);GO:0016290(palmitoyl-CoA hydrolase activity);GO:0036042(long-chain fatty acyl-CoA binding);GO:0036114(medium-chain fatty-acyl-CoA catabolic process);GO:0036116(long-chain fatty-acyl-CoA catabolic process);GO:0042803(protein homodimerization activity);GO:0051792(medium-chain fatty acid biosynthetic process);GO:…	00062(Fatty acid elongation);01040(Biosynthesis of unsaturated fatty acids);01040(Biosynthesis of unsaturated fatty acids)	K17360	EC:3.1.2.2	cytosolic acyl coenzyme A thioester hydrolase isoform X1 [Gallus gallus];cytosolic acyl coenzyme A thioester hydrolase isoform X2 [Gallus gallus]	protein_coding	3.86308	2.48861	2.35475	4.40204	2.19686	2.50991	1.42885	2.13158	1.98458	1.51054	2.99856	3.31283	4.01791	2.09878	2.11345	3.02983	3.41334	1.16905	767	634	977	448	432	791	405	422	246	529	371	336	230	496	766	557	812	268
ENSGALG00000000653	chr26	1979695	2003254	+	CNTN2	ENSGALT00000000928	GO:0000226(microtubule cytoskeleton organization);GO:0007155(cell adhesion);GO:0007411(axon guidance);GO:0007413(axonal fasciculation);GO:0007612(learning);GO:0007628(adult walking behavior);GO:0008076(voltage-gated potassium channel complex);GO:0009986(cell surface);GO:0010954(positive regulation of protein processing);GO:0021853(cerebral cortex GABAergic interneuron migration);GO:0022010(centra…	04514(Cell adhesion molecules (CAMs))	K06760	NA	contactin-2 precursor [Gallus gallus]	protein_coding	0.119194	0.025737	0.019681	0.0001	0.0001	0.036347	0.068864	0.0001	0.0001	0.0001	0.0235	0.031167	0.014319	0.023154	0.009214	0.0001	0.091899	0.0001	9	23	4	6	5	0	0	8	14	7	0	0	0	3	0	6	26	0
ENSGALG00000000654	chr11	18934966	18937487	-	TMED6	ENSGALT00000000929	GO:0006810(transport);GO:0016021(integral component of membrane)	NA	NA	NA	transmembrane emp24 domain-containing protein 6 precursor [Gallus gallus]	protein_coding	0.0001	0.0001	0.0001	0.133851	0.0001	0.0001	0.083837	0.236915	0.0001	0.0001	0.0001	0.0001	0.0001	0.079505	0.0001	0.061025	0.167393	0.106509	0	0	0	0	0	7	0	0	4	6	11	0	0	0	4	0	10	7
ENSGALG00000000657	chr11	18938562	18946393	-	TERF2	ENSGALT00000000932	GO:0003691(double-stranded telomeric DNA binding);GO:0003720(telomerase activity);GO:0005654(nucleoplasm);GO:0005794(Golgi apparatus);GO:0007004(telomere maintenance via telomerase);GO:0008022(protein C-terminus binding);GO:0010628(positive regulation of gene expression);GO:0010629(negative regulation of gene expression);GO:0030870(Mre11 complex);GO:0031627(telomeric loop formation);GO:0031848(pr…	NA	NA	NA	telomeric repeat-binding factor 2 [Gallus gallus]	protein_coding	5.13457	9.86066	6.20396	4.8551	6.6547	6.54495	7.00928	5.78201	6.79105	7.37118	6.98925	7.47636	8.4709	8.31805	7.2944	7.01365	7.97495	5.16796	1492	726	1777	1527	979	752	1057	948	1038	1806	867	989	963	1474	1527	1117	1636	1019
ENSGALG00000000660	chr11	18950606	18962787	+	CYB5B	ENSGALT00000000935	GO:0005743(mitochondrial inner membrane);GO:0016021(integral component of membrane);GO:0020037(heme binding);GO:0046872(metal ion binding)	NA	NA	NA	cytochrome b5 type B [Gallus gallus]	protein_coding	15.9701	19.5739	10.8679	13.0246	10.227	12.6223	12.7606	10.3956	13.3773	11.4078	12.4902	15.4205	16.5713	15.0619	11.6113	13.24	15.3357	12.4197	1492	1095	1685	1470	832	979	788	887	917	1586	756	944	722	1138	1397	968	1525	1187
ENSGALG00000000667	chr23	1063330	1068649	+	EDN2	ENSGALT00000000942	GO:0001516(prostaglandin biosynthetic process);GO:0001659(temperature homeostasis);GO:0002690(positive regulation of leukocyte chemotaxis);GO:0003100(regulation of systemic arterial blood pressure by endothelin);GO:0005179(hormone activity);GO:0005615(extracellular space);GO:0005829(cytosol);GO:0007204(positive regulation of cytosolic calcium ion concentration);GO:0008284(positive regulation of c…	04080(Neuroactive ligand-receptor interaction);04270(Vascular smooth muscle contraction)	K16367	NA	endothelin-2 precursor [Gallus gallus]	protein_coding	0.520864	0.530229	0.0001	0.266212	0.474652	0.0001	0.834071	0.152364	0.595287	0.031477	0.185661	0.533724	1.14804	0.487775	0.286209	0.485692	0.606328	0.212929	97	67	218	75	0	38	69	0	112	96	21	79	4	53	96	27	113	38
ENSGALG00000000668	chr26	2014218	2023555	-	RBBP5	ENSGALT00000000943	GO:0005634(nucleus);GO:0005730(nucleolus);GO:0006974(cellular response to DNA damage stimulus);GO:0035064(methylated histone binding);GO:0042800(histone methyltransferase activity (H3-K4 specific));GO:0043627(response to estrogen);GO:0044212(transcription regulatory region DNA binding);GO:0048188(Set1C/COMPASS complex);GO:0051568(histone H3-K4 methylation);GO:0071339(MLL1 complex)	NA	NA	NA	retinoblastoma-binding protein 5 [Gallus gallus]	protein_coding	14.2537	21.0401	14.7246	16.1884	16.1925	17.1389	17.5981	13.1226	15.8649	17.246	15.9392	17.8194	18.0279	17.6968	16.1751	17.8847	15.3583	15.606	4189	2374	4454	3838	2738	2954	3029	2925	3071	4527	2316	2720	2652	3850	4586	3001	3711	3624
ENSGALG00000000669	chr25	2520992	2528858	+	ETV3	ENSGALT00000000945;ENSGALT00000058192;ENSGALT00000102455	GO:0000122(negative regulation of transcription by RNA polymerase II);GO:0000981(RNA polymerase II transcription factor activity, sequence-specific DNA binding);GO:0001227(transcriptional repressor activity, RNA polymerase II transcription regulatory region sequence-specific DNA binding);GO:0005634(nucleus);GO:0006357(regulation of transcription by RNA polymerase II);GO:0030154(cell differentiati…	NA	NA	NA	ETS translocation variant 3 [Gallus gallus]	protein_coding	5.46469	15.4465	9.51431	10.0908	13.5202	10.5729	11.0441	9.4775	10.0211	9.1951	3.76611	12.4454	15.1519	14.3079	9.70637	9.67062	15.8966	12.2745	1874	583	2398	1805	1133	1180	1620	1156	1234	2344	1072	1101	906	1480	1588	455	2460	1826
ENSGALG00000000672	chr23	1344051	1374495	+	SCMH1	ENSGALT00000072514;ENSGALT00000000949;ENSGALT00000050866	GO:0005634(nucleus);GO:0006338(chromatin remodeling);GO:0006355(regulation of transcription, DNA-templated);GO:0007283(spermatogenesis);GO:0009952(anterior/posterior pattern specification);GO:0010369(chromocenter);GO:0010369(chromocenter)	NA	NA	NA	PREDICTED: polycomb protein SCMH1 isoform X1 [Meleagris gallopavo]	protein_coding	8.07179	6.38833	4.72537	6.06957	6.78437	6.73213	8.76786	5.54095	5.43378	5.47487	9.37269	4.92801	8.2064	7.5432	6.71499	6.55044	7.95573	6.57561	864	1001	1512	869	655	826	946	856	1140	1437	729	694	628	1191	1251	1315	1433	1138
ENSGALG00000000674	chr27	3817962	3888947	+	MYO1D	ENSGALT00000000956;ENSGALT00000099613;ENSGALT00000096347;ENSGALT00000104019	GO:0003774(motor activity);GO:0003779(actin binding);GO:0005524(ATP binding);GO:0005903(brush border);GO:0010923(negative regulation of phosphatase activity);GO:0016459(myosin complex);GO:0019904(protein domain specific binding);GO:0030424(axon);GO:0043025(neuronal cell body);GO:0043209(myelin sheath);GO:0051641(cellular localization);GO:0070062(extracellular exosome);GO:0070062(extracellular exo…	NA	NA	NA	unconventional myosin-Id isoform X7 [Gallus gallus];unconventional myosin-Id isoform X5 [Gallus gallus];unconventional myosin-Id isoform X4 [Gallus gallus]	protein_coding	2.87554	2.60785	0.853368	1.08552	1.10108	1.07544	1.64941	1.39706	1.19459	0.962976	3.24353	1.71997	2.08246	1.22595	1.25729	1.146	1.53696	0.854375	517	612	659	608	203	254	264	235	368	402	315	262	190	384	376	780	475	254
ENSGALG00000000678	chr23	1506533	1508755	+	CITED4	ENSGALT00000106831;ENSGALT00000000960;ENSGALT00000101032	GO:0003713(transcription coactivator activity);GO:0005634(nucleus);GO:0005737(cytoplasm);GO:0006351(transcription, DNA-templated);GO:0006357(regulation of transcription by RNA polymerase II);GO:0032502(developmental process);GO:0043627(response to estrogen);GO:0045944(positive regulation of transcription by RNA polymerase II);GO:0045944(positive regulation of transcription by RNA polymerase II)	NA	NA	NA	cbp/p300-interacting transactivator 3 [Gallus gallus]	protein_coding	3.8281	5.03326	1.49719	1.40257	1.53407	1.83976	2.1788	2.24325	2.34199	1.65033	2.50805	2.39872	3.11383	2.48179	1.59738	1.58096	2.1658	1.82009	318	358	432	516	157	145	161	176	214	356	222	226	143	215	228	265	294	239
ENSGALG00000000681	chr1	194484628	194551701	+	PAK1	ENSGALT00000102219;ENSGALT00000000963	GO:0000278(mitotic cell cycle);GO:0001726(ruffle);GO:0005518(collagen binding);GO:0005524(ATP binding);GO:0005737(cytoplasm);GO:0005794(Golgi apparatus);GO:0005886(plasma membrane);GO:0005911(cell-cell junction);GO:0007409(axonogenesis);GO:0023014(signal transduction by protein phosphorylation);GO:0030036(actin cytoskeleton organization);GO:0030335(positive regulation of cell migration);GO:003153…	04010(MAPK signaling pathway);04012(ErbB signaling pathway);04510(Focal adhesion);04810(Regulation of actin cytoskeleton);04625(C-type lectin receptor signaling pathway);04625(C-type lectin receptor signaling pathway)	K04409	EC:2.7.11.1	serine/threonine-protein kinase PAK 1 [Gallus gallus]	protein_coding	3.16682	7.13243	1.04879	2.4392	1.47096	7.05623	13.1767	7.76789	6.20056	2.6831	6.34174	6.32951	4.48106	9.13424	3.59448	4.21877	5.18123	6.60656	1457	517	1085	1274	191	436	270	1180	2252	2288	1343	1041	404	838	1060	1169	1226	1503
ENSGALG00000000684	chr26	2090546	2094449	-	KLHDC8A	ENSGALT00000000967	GO:0004842(ubiquitin-protein transferase activity);GO:0031463(Cul3-RING ubiquitin ligase complex)	NA	NA	NA	Kelch domain-containing protein 8A, partial [Fulmarus glacialis]	protein_coding	0.4869	0.527577	0.146414	0.15428	0.050175	0.219371	0.324405	0.105586	0.106558	0.178733	0.594204	0.127427	0.450404	0.165688	0.255857	0.587066	0.203611	0.120399	13	33	45	39	11	12	4	15	23	17	8	8	12	25	61	45	20	12
ENSGALG00000000685	chr27	3794520	3809775	-	MAP3K14	ENSGALT00000040744;ENSGALT00000106585	GO:0004674(protein serine/threonine kinase activity);GO:0005524(ATP binding);GO:0006468(protein phosphorylation);GO:0006468(protein phosphorylation)	04010(MAPK signaling pathway);04210(Apoptosis);04625(C-type lectin receptor signaling pathway);04672(Intestinal immune network for IgA production);04672(Intestinal immune network for IgA production)	K04466	EC:2.7.11.25	mitogen-activated protein kinase kinase kinase 14 isoform X1 [Gallus gallus]	protein_coding	4.74685	7.6186	3.42764	4.01575	4.1903	3.26455	5.20145	2.62291	4.55391	3.85781	5.31117	6.44889	4.76526	5.80523	5.10306	3.69775	7.04853	3.6909	2438	1271	1893	2235	1025	1179	1261	896	1460	2388	745	1256	954	1953	1525	1609	2739	1379
ENSGALG00000000690	chr1	194560365	194594269	+	GDPD4	ENSGALT00000000973	GO:0006629(lipid metabolic process);GO:0008889(glycerophosphodiester phosphodiesterase activity);GO:0016021(integral component of membrane)	NA	NA	NA	glycerophosphodiester phosphodiesterase domain-containing protein 5 isoform X1 [Gallus gallus]	protein_coding	0.0001	0.0001	0.0001	0.0001	0.0001	0.0001	0.0001	0.0001	0.0001	0.0001	0.0001	0.0001	0.0001	0.0001	0.020272	0.0001	0.0001	0.0001	0	0	0	0	0	0	0	0	0	0	0	0	0	4	0	0	0	0
ENSGALG00000000692	chr26	2156870	2171973	+	CDK18	ENSGALT00000099125;ENSGALT00000094815;ENSGALT00000000975;ENSGALT00000103410;ENSGALT00000100275	GO:0004674(protein serine/threonine kinase activity);GO:0005524(ATP binding);GO:0006468(protein phosphorylation);GO:0006468(protein phosphorylation)	NA	NA	NA	cyclin-dependent kinase 18 isoform X1 [Gallus gallus]	protein_coding	0.362994	0.510571	0.0566887	0.235897	0.173654	0.21387	0.458846	0.334161	0.111952	0.0823797	0.341868	0.103455	0.136631	0.11804	0.0975249	0.150709	0.173219	0.0886105	22	53	30	81	10	37	29	32	69	27	51	18	12	20	34	56	37	18
ENSGALG00000000693	chr11	19039525	19042055	-	NOB1	ENSGALT00000000977	GO:0000469(cleavage involved in rRNA processing);GO:0004521(endoribonuclease activity);GO:0007601(visual perception);GO:0030490(maturation of SSU-rRNA);GO:0030688(preribosome, small subunit precursor);GO:0090502(RNA phosphodiester bond hydrolysis, endonucleolytic)	03008(Ribosome biogenesis in eukaryotes)	K11883	NA	RNA-binding protein NOB1 [Gallus gallus]	protein_coding	18.5094	20.2798	8.34637	13.9747	7.51255	8.26038	12.7269	11.0034	10.5357	8.91451	18.6855	17.0668	15.6611	20.9091	14.7198	14.626	25.8504	14.992	1856	1426	1790	1712	718	1180	650	653	1028	2475	899	836	635	1621	1735	1628	2890	1611
ENSGALG00000000695	chr26	2178133	2192431	+	MFSD4A	ENSGALT00000000983	GO:0016021(integral component of membrane)	NA	NA	NA	major facilitator superfamily domain-containing protein 4A [Gallus gallus]	protein_coding	1.2185	1.56639	0.555797	0.526188	0.664158	1.3022	0.710941	0.841714	1.21694	0.960967	0.631284	0.67009	1.91773	1.18928	0.947496	1.07912	0.852331	0.9306	118	152	355	214	78	72	93	167	93	228	112	157	111	169	208	89	155	162
ENSGALG00000000699	chr11	19042181	19073845	+	WWP2	ENSGALT00000000991;ENSGALT00000055498	GO:0000122(negative regulation of transcription by RNA polymerase II);GO:0001085(RNA polymerase II transcription factor binding);GO:0004842(ubiquitin-protein transferase activity);GO:0005634(nucleus);GO:0005737(cytoplasm);GO:0006366(transcription by RNA polymerase II);GO:0016020(membrane);GO:0016874(ligase activity);GO:0032410(negative regulation of transporter activity);GO:0042391(regulation of …	04120(Ubiquitin mediated proteolysis);04120(Ubiquitin mediated proteolysis)	K05630	EC:2.3.2.26	NEDD4-like E3 ubiquitin-protein ligase WWP2 isoform X3 [Gallus gallus];NEDD4-like E3 ubiquitin-protein ligase WWP2 isoform X6 [Gallus gallus]	protein_coding	2.99317	4.37353	2.40396	2.12298	2.28504	2.07601	1.97159	2.23357	2.37047	2.2668	2.49365	3.3256	2.70405	3.08395	1.81639	2.10075	4.27325	2.17309	912	582	780	931	522	452	499	414	401	921	461	474	408	505	629	548	1205	589
ENSGALG00000000703	chr26	2224414	2246628	-	SLC45A3	ENSGALT00000000997	GO:0008506(sucrose:proton symporter activity);GO:0015770(sucrose transport);GO:0016021(integral component of membrane);GO:0055085(transmembrane transport)	NA	NA	NA	PREDICTED: LOW QUALITY PROTEIN: solute carrier family 45 member 3 [Meleagris gallopavo]	protein_coding	0.215802	0.254814	0.045294	0.133403	0.089318	0.164015	0.053409	0.12197	0.159167	0.123417	0.038418	0.393774	0.25293	0.144478	0.128195	0.150055	0.047556	0.016089	145	57	98	73	14	38	27	44	15	58	34	43	30	48	61	12	18	6
ENSGALG00000000707	chr11	19074895	19080147	-	PSMD7	ENSGALT00000001001	GO:0000502(proteasome complex);GO:0005654(nucleoplasm);GO:0005838(proteasome regulatory particle);GO:0016020(membrane);GO:0042803(protein homodimerization activity);GO:0043161(proteasome-mediated ubiquitin-dependent protein catabolic process);GO:0070062(extracellular exosome)	03050(Proteasome)	K03038	NA	hypothetical protein RCJMB04_7b3, partial [Gallus gallus]	protein_coding	224.711	349.888	217.076	259.385	212.828	239.751	207.046	283.191	218.132	248.592	214.992	230.23	204.503	259.035	171.406	199.077	299.268	222.931	16014	11073	14953	18889	11944	14008	11780	12109	10691	19610	14792	11068	11313	12074	15105	11978	21399	15321
ENSGALG00000000708	chr26	2262710	2277921	-	NUCKS1	ENSGALT00000094134;ENSGALT00000001004;ENSGALT00000102630	GO:0005634(nucleus);GO:0005737(cytoplasm);GO:0006366(transcription by RNA polymerase II);GO:0042593(glucose homeostasis);GO:0045944(positive regulation of transcription by RNA polymerase II);GO:0046628(positive regulation of insulin receptor signaling pathway);GO:0046628(positive regulation of insulin receptor signaling pathway)	NA	NA	NA	nuclear casein kinase and cyclin-dependent kinase substrate 1, isoform CRA_b, partial [Mus musculus];PREDICTED: nuclear ubiquitous casein and cyclin-dependent kinase substrate 1, partial [Gavia stellata]	protein_coding	10.1243	21.4706	17.1386	20.212	15.1166	20.0768	22.0036	15.9256	19.6485	21.242	5.96363	23.3382	29.5767	22.8917	22.8116	30.4501	22.4031	22.988	4954	1523	6599	3537	2878	3331	2554	3095	3469	5288	2538	3043	2951	4904	7050	1015	4889	4821
ENSGALG00000000712	chr26	2278989	2285673	-	RAB29	ENSGALT00000001008;ENSGALT00000103851;ENSGALT00000100713	GO:0003924(GTPase activity);GO:0005525(GTP binding);GO:0005802(trans-Golgi network);GO:0005829(cytosol);GO:0006895(Golgi to endosome transport);GO:0007030(Golgi organization);GO:0007264(small GTPase mediated signal transduction);GO:0010977(negative regulation of neuron projection development);GO:0019003(GDP binding);GO:0032438(melanosome organization);GO:0035526(retrograde transport, plasma membr…	NA	NA	NA	PREDICTED: ras-related protein Rab-7L1 isoform X1 [Coturnix japonica]	protein_coding	8.87131	11.768	10.0179	9.08211	6.45315	12.1055	10.7821	10.1607	10.7921	12.8525	6.18256	8.55852	10.8837	11.4396	8.43671	12.7908	11.8817	11.3435	2463	1808	3292	2627	2280	2029	1478	2529	2303	3582	2195	2265	2420	2458	4014	1425	3515	3224
ENSGALG00000000713	chr11	19493186	19635682	+	ZFHX3	ENSGALT00000063417;ENSGALT00000001009	GO:0000122(negative regulation of transcription by RNA polymerase II);GO:0005667(transcription factor complex);GO:0005730(nucleolus);GO:0005737(cytoplasm);GO:0008270(zinc ion binding);GO:0016604(nuclear body);GO:0019899(enzyme binding);GO:0043565(sequence-specific DNA binding);GO:0044212(transcription regulatory region DNA binding);GO:0045662(negative regulation of myoblast differentiation);GO:00…	NA	NA	NA	zinc finger homeobox protein 3 [Gallus gallus]	protein_coding	0.854363	2.10881	0.928728	1.5712	1.3965	1.76248	1.60932	1.23319	1.07567	1.74487	0.53882	1.86329	1.99629	2.46035	2.2053	2.35179	1.69931	1.37005	1907	620	2147	1675	752	1249	1137	1310	1223	2740	948	803	1168	2285	2625	442	1788	1385
ENSGALG00000000719	chr21	640004	645489	+	RPL22	ENSGALT00000001015;ENSGALT00000085554	GO:0003735(structural constituent of ribosome);GO:0005634(nucleus);GO:0005925(focal adhesion);GO:0006412(translation);GO:0008201(heparin binding);GO:0022625(cytosolic large ribosomal subunit);GO:0046632(alpha-beta T cell differentiation);GO:0070062(extracellular exosome);GO:0070062(extracellular exosome)	03010(Ribosome);03010(Ribosome)	K02891	NA	PREDICTED: 60S ribosomal protein L22, partial [Meleagris gallopavo];60S ribosomal protein L22 [Chrysemys picta bellii]	protein_coding	241.935	179.552	108.63	109.984	95.1083	107.126	86.9907	108.241	101.589	103.143	173.166	94.1019	81.3095	82.0325	69.7818	82.5256	86.6432	75.3018	5530	10071	5023	8188	5049	5019	4447	4571	3795	5246	4776	4355	3966	4153	5290	8150	5235	4372
ENSGALG00000000720	chr23	1516302	1523141	+	ENSGALG00000000720	ENSGALT00000001016;ENSGALT00000100585	GO:0003924(GTPase activity);GO:0005525(GTP binding);GO:0005525(GTP binding)	04621(NOD-like receptor signaling pathway);04621(NOD-like receptor signaling pathway)	K20899	NA	guanylate-binding protein 1 [Gallus gallus]	protein_coding	6.62202	8.3408	2.48588	3.58783	4.47918	2.89851	3.31238	4.17524	3.3604	3.84351	5.03062	6.71138	6.67849	5.60801	4.65634	3.31961	4.34679	4.04666	2564	1793	2683	2473	752	1065	1362	805	940	2333	1199	937	962	1802	1384	1540	1708	1528
ENSGALG00000000721	chr26	2287405	2305691	-	SLC41A1	ENSGALT00000001018;ENSGALT00000101750;ENSGALT00000097558	GO:0008324(cation transmembrane transporter activity);GO:0016021(integral component of membrane);GO:0055085(transmembrane transport);GO:0071286(cellular response to magnesium ion);GO:0098655(cation transmembrane transport);GO:0098655(cation transmembrane transport)	NA	NA	NA	PREDICTED: solute carrier family 41 member 1 [Antrostomus carolinensis]	protein_coding	23.8752	16.8494	24.5352	18.8156	16.6883	22.8599	19.1458	19.1749	21.2056	24.4012	25.6033	16.6216	18.4213	16.0177	30.4643	23.3314	21.5692	24.3149	2992	3045	3485	2354	3493	2629	2391	2988	2559	3138	2592	2784	2874	5553	4581	3692	3991	4324
ENSGALG00000000722	chr28	1008962	1015394	+	ENSGALG00000000722	ENSGALT00000103623;ENSGALT00000001022	GO:0006835(dicarboxylic acid transport);GO:0016021(integral component of membrane);GO:0017153(sodium:dicarboxylate symporter activity);GO:0055085(transmembrane transport);GO:0055085(transmembrane transport)	NA	NA	NA	PREDICTED: excitatory amino acid transporter 5-like isoform X1 [Meleagris gallopavo]	protein_coding	0.0001	0.0001	0.0180413	0.0001	0.0001	0.0277806	0.0716075	0.0607303	0.0001	0.0001	0.0001	0.0289238	0.017107	0.137261	0.00919773	0.0278362	0.0001	0.0133716	4	0	3	0	2	0	0	3	8	20	7	0	0	2	5	0	0	2
ENSGALG00000000723	chr23	1524210	1536927	+	STX12	ENSGALT00000001026	GO:0000149(SNARE binding);GO:0005484(SNAP receptor activity);GO:0006886(intracellular protein transport);GO:0006906(vesicle fusion);GO:0012505(endomembrane system);GO:0016021(integral component of membrane);GO:0031083(BLOC-1 complex);GO:0031201(SNARE complex);GO:0033344(cholesterol efflux);GO:0045121(membrane raft);GO:0045335(phagocytic vesicle);GO:0048278(vesicle docking);GO:0050821(protein stab…	04145(Phagosome)	K13813	NA	syntaxin-12 isoform X2 [Gallus gallus]	protein_coding	6.43043	14.6877	8.3951	10.98	10.1949	12.0475	10.3674	10.3946	10.3521	10.5521	6.12638	11.0988	11.3277	11.3886	9.5926	11.7045	10.065	9.68522	1695	696	1818	1741	1014	1302	1239	1336	1175	1893	1192	1153	1054	1483	1950	750	1580	1461
ENSGALG00000000724	chr26	2303301	2320772	-	PM20D1	ENSGALT00000093411;ENSGALT00000106589;ENSGALT00000094971;ENSGALT00000095453;ENSGALT00000001027	GO:0008152(metabolic process);GO:0016787(hydrolase activity);GO:0050691(regulation of defense response to virus by host);GO:0050792(regulation of viral process);GO:0070062(extracellular exosome);GO:1901215(negative regulation of neuron death);GO:1901215(negative regulation of neuron death)	NA	NA	NA	N-fatty-acyl-amino acid synthase/hydrolase PM20D1 precursor [Gallus gallus]	protein_coding	10.6384	11.2481	9.12125	8.21092	7.8081	12.7299	10.6613	9.9841	10.0084	9.6555	10.8331	11.0741	13.4314	12.7173	11.933	13.8179	16.4573	13.106	2473	1683	3153	1950	1611	1424	1388	2064	1768	3090	1674	1631	1411	2697	3364	1938	3777	2891
ENSGALG00000000726	chr28	1027920	1050549	-	ELAVL1	ENSGALT00000001029	GO:0000166(nucleotide binding);GO:0003723(RNA binding)	NA	NA	NA	PREDICTED: ELAV-like protein 1 isoform X3 [Haliaeetus albicilla]	protein_coding	29.9651	50.4012	49.3768	49.5205	39.4975	47.9656	43.8757	40.513	36.8962	47.4001	24.5715	35.595	46.006	52.7412	46.1455	57.0782	42.3125	41.1579	5602	3341	7610	6156	6147	6050	4946	5481	5126	9033	4788	4236	4880	7354	9798	3097	6845	6399
ENSGALG00000000729	chr23	1536772	1555237	+	PPP1R8	ENSGALT00000001032	GO:0008283(cell proliferation);GO:0016607(nuclear speck);GO:0050790(regulation of catalytic activity)	NA	NA	NA	nuclear inhibitor of protein phosphatase 1 [Gallus gallus]	protein_coding	1.26948	3.89628	1.73028	2.3119	1.77504	2.0805	2.87548	1.66753	1.795	2.40583	0.98792	2.61746	2.56159	2.96451	2.13797	2.22616	1.90667	2.42753	755	260	777	872	395	518	408	436	616	930	361	378	454	625	700	229	565	692
ENSGALG00000000731	chr23	1564116	1568510	+	THEMIS2	ENSGALT00000043845	GO:0005515(protein binding);GO:0005634(nucleus);GO:0005737(cytoplasm);GO:0006954(inflammatory response);GO:0007155(cell adhesion);GO:0050852(T cell receptor signaling pathway)	NA	NA	NA	protein THEMIS2 [Gallus gallus]	protein_coding	1.65636	2.38174	0.479611	0.425313	0.510647	0.592681	0.682947	0.639774	0.497194	0.620598	0.49973	2.03932	2.07131	0.736647	0.714462	0.239622	0.631866	0.812011	313	180	335	284	59	51	63	67	78	123	74	56	63	111	41	62	100	124
ENSGALG00000000734	chr23	1570009	1573848	-	RPA2	ENSGALT00000001050	GO:0003677(DNA binding);GO:0005634(nucleus);GO:0006260(DNA replication);GO:0006281(DNA repair);GO:0006310(DNA recombination)	03030(DNA replication);03420(Nucleotide excision repair);03430(Mismatch repair);03440(Homologous recombination);03460(Fanconi anemia pathway)	K10739	NA	replication protein A 32 kDa subunit [Gallus gallus]	protein_coding	5.25378	7.89598	3.15836	3.10143	3.27073	3.70349	4.11297	3.22042	2.62609	3.6057	3.98902	6.80463	5.32359	4.46867	4.57936	4.82571	3.36754	2.79737	648	355	533	584	238	230	248	256	291	463	231	183	225	442	502	305	330	264
ENSGALG00000000736	chr28	1056317	1061333	+	MATK	ENSGALT00000001052;ENSGALT00000092303	GO:0004715(non-membrane spanning protein tyrosine kinase activity);GO:0005102(receptor binding);GO:0005524(ATP binding);GO:0007169(transmembrane receptor protein tyrosine kinase signaling pathway);GO:0016477(cell migration);GO:0030154(cell differentiation);GO:0031234(extrinsic component of cytoplasmic side of plasma membrane);GO:0038083(peptidyl-tyrosine autophosphorylation);GO:0042127(regulation…	NA	NA	NA	megakaryocyte-associated tyrosine-protein kinase isoform X1 [Gallus gallus]	protein_coding	0.663975	1.12618	0.482733	0.586974	0.366309	0.39791	0.855157	0.384247	0.0968956	0.444357	0.166942	1.11338	0.709766	0.451766	0.642906	0.633424	0.336972	0.613911	153	66	103	120	53	63	40	41	87	68	40	10	41	90	95	19	48	84
ENSGALG00000000737	chr23	1574041	1579810	+	SMPDL3B	ENSGALT00000001053	GO:0004767(sphingomyelin phosphodiesterase activity);GO:0005615(extracellular space);GO:0006685(sphingomyelin catabolic process);GO:0070062(extracellular exosome)	NA	NA	NA	acid sphingomyelinase-like phosphodiesterase 3b precursor [Gallus gallus]	protein_coding	2.12933	2.42962	1.75733	1.5001	1.40059	2.85309	3.46618	2.34392	1.69627	2.16169	2.87377	2.42748	2.08165	2.43005	2.33413	3.14141	2.35342	2.8178	390	243	352	303	224	188	180	333	414	425	283	199	228	380	551	370	389	448
ENSGALG00000000740	chr28	1081503	1087781	+	APBA3	ENSGALT00000001057;ENSGALT00000066456	GO:0001540(amyloid-beta binding);GO:0004857(enzyme inhibitor activity);GO:0007268(chemical synaptic transmission);GO:0010468(regulation of gene expression);GO:0019899(enzyme binding);GO:0043086(negative regulation of catalytic activity);GO:0048471(perinuclear region of cytoplasm);GO:0048471(perinuclear region of cytoplasm)	NA	NA	NA	amyloid-beta A4 precursor protein-binding family A member 3 [Gallus gallus]	protein_coding	3.91345	4.77996	3.24204	3.26251	2.84538	2.79288	3.83815	2.26617	3.24369	3.73456	3.99558	4.41981	3.39062	4.89891	4.05002	4.08671	4.95381	3.10465	1270	797	1025	1066	737	729	651	583	819	1532	489	680	702	1179	1281	919	1463	882
ENSGALG00000000745	chr26	2324250	2343007	-	SLC26A9	ENSGALT00000001070	GO:0005254(chloride channel activity);GO:0005887(integral component of plasma membrane);GO:0008271(secondary active sulfate transmembrane transporter activity);GO:0009986(cell surface);GO:0010628(positive regulation of gene expression);GO:0015106(bicarbonate transmembrane transporter activity);GO:0015116(sulfate transmembrane transporter activity);GO:0015301(anion:anion antiporter activity);GO:00…	NA	NA	NA	solute carrier family 26 member 9 [Gallus gallus]	protein_coding	0.0001	0.0001	0.0001	0.0001	0.064649	0.047234	0.0001	0.022836	0.0001	0.05242	0.0001	0.0001	0.0001	0.016761	0.427654	0.016458	0.035492	0.0001	0	0	0	0	0	0	12	8	0	4	4	0	8	95	4	0	8	0
ENSGALG00000000747	chr21	645544	673036	+	CHD5	ENSGALT00000023340;ENSGALT00000059482	GO:0000166(nucleotide binding);GO:0000785(chromatin);GO:0000792(heterochromatin);GO:0003677(DNA binding);GO:0003682(chromatin binding);GO:0004386(helicase activity);GO:0005515(protein binding);GO:0005524(ATP binding);GO:0005634(nucleus);GO:0005654(nucleoplasm);GO:0005829(cytosol);GO:0006351(transcription, DNA-templated);GO:0006355(regulation of transcription, DNA-templated);GO:0006366(transcripti…	NA	NA	NA	chromodomain-helicase-DNA-binding protein 5 isoform X2 [Gallus gallus];chromodomain-helicase-DNA-binding protein 5 isoform X5 [Gallus gallus]	protein_coding	3.71257	9.12951	6.19523	8.92692	8.03444	8.69926	5.50052	4.74834	7.06649	6.74497	2.35118	9.51356	10.6301	10.2066	6.78646	7.97468	10.4279	12.0353	4019	1112	4720	2993	2070	2928	2701	2668	1726	4692	1506	2177	1865	2903	3674	796	4528	5023
ENSGALG00000000748	chr28	1088220	1098575	-	TJP3	ENSGALT00000097727;ENSGALT00000001087	GO:0005634(nucleus);GO:0005923(bicellular tight junction);GO:0005923(bicellular tight junction)	04530(Tight junction);04530(Tight junction)	K06097	NA	tight junction protein ZO-3 isoform X3 [Gallus gallus];tight junction protein ZO-3 isoform X2 [Gallus gallus]	protein_coding	0.605097	0.98529	0.60277	0.900752	1.01053	0.488211	0.36222	0.742318	0.501411	1.40793	1.13492	0.579259	0.655279	0.563189	0.678989	0.283318	0.883554	0.450604	138	102	165	183	114	167	191	85	65	147	134	88	220	165	74	217	217	107
ENSGALG00000000751	chr25	174129	194999	-	ARNT	ENSGALT00000029129;ENSGALT00000050457;ENSGALT00000070053;ENSGALT00000046934;ENSGALT00000091756;ENSGALT00000103520	GO:0001046(core promoter sequence-specific DNA binding);GO:0001666(response to hypoxia);GO:0003713(transcription coactivator activity);GO:0005634(nucleus);GO:0005667(transcription factor complex);GO:0005737(cytoplasm);GO:0006351(transcription, DNA-templated);GO:0009410(response to xenobiotic stimulus);GO:0010575(positive regulation of vascular endothelial growth factor production);GO:0014070(resp…	NA	NA	NA	aryl hydrocarbon receptor nuclear translocator [Gallus gallus];aryl hydrocarbon receptor nuclear translocator isoform X12 [Gallus gallus];aryl hydrocarbon receptor nuclear translocator isoform X8 [Gallus gallus];aryl hydrocarbon receptor nuclear translocator isoform X10 [Gallus gallus];aryl hydrocarbon receptor nuclear translocator isoform X11 [Gallus gallus];aryl hydrocarbon receptor nuclear tra…	protein_coding	46.0697	34.21	15.8979	28.19	26.9295	25.0188	22.5401	23.8245	27.1035	24.1065	48.3978	23.1569	27.0441	30.1226	20.7916	24.1694	35.938	22.6816	5141	7244	6311	5893	2793	4859	4756	4033	3715	7278	3972	4389	3501	4674	5852	8603	8201	4975
ENSGALG00000000755	chr1	194764118	194819371	-	ACER3	ENSGALT00000031372	GO:0006672(ceramide metabolic process);GO:0008284(positive regulation of cell proliferation);GO:0030173(integral component of Golgi membrane);GO:0030176(integral component of endoplasmic reticulum membrane);GO:0046512(sphingosine biosynthetic process);GO:0070774(phytoceramidase activity);GO:0071602(phytosphingosine biosynthetic process)	00600(Sphingolipid metabolism)	K04711	EC:3.5.1.-	alkaline ceramidase 3 isoform X1 [Gallus gallus]	protein_coding	0.45805	0.87861	0.174737	0.673598	0.206694	0.792669	0.595126	0.314531	0.610983	0.697968	0.054506	1.23743	1.51472	1.49609	0.959618	0.905659	0.912974	0.763962	267	70	343	147	30	113	36	124	96	351	51	96	99	210	213	10	203	163
ENSGALG00000000761	chr1	194859310	194874075	-	TSKU	ENSGALT00000001106	GO:0005615(extracellular space);GO:0010468(regulation of gene expression);GO:0021540(corpus callosum morphogenesis);GO:0021670(lateral ventricle development);GO:0021960(anterior commissure morphogenesis);GO:0030178(negative regulation of Wnt signaling pathway);GO:0061073(ciliary body morphogenesis)	NA	NA	NA	tsukushin precursor [Gallus gallus]	protein_coding	4.81432	2.46025	0.741139	2.4053	1.39417	1.98259	2.65304	1.89414	2.01597	2.14858	3.63429	0.952002	2.38148	1.93731	1.96033	2.85741	1.44393	0.683532	167	598	439	335	103	328	195	253	346	370	250	258	247	348	547	511	261	119
ENSGALG00000000764	chr25	161090	164525	+	SSR2	ENSGALT00000001109	GO:0005789(endoplasmic reticulum membrane);GO:0016021(integral component of membrane)	04141(Protein processing in endoplasmic reticulum)	K13250	NA	translocon-associated protein subunit beta precursor [Gallus gallus]	protein_coding	57.6124	62.3268	20.7137	35.2228	22.105	30.3488	31.4031	30.8402	33.6804	26.1799	56.1296	40.8086	32.9596	38.0606	28.3019	25.049	40.2275	34.0531	3167	3168	2689	3754	1272	2123	1366	1711	1810	3215	1798	1907	1330	2225	2121	3490	3210	2611
ENSGALG00000000769	chr26	2349209	2352491	-	RAB7B	ENSGALT00000035212	GO:0005525(GTP binding);GO:0005764(lysosome);GO:0005770(late endosome);GO:0005802(trans-Golgi network);GO:0007264(small GTPase mediated signal transduction);GO:0032755(positive regulation of interleukin-6 production);GO:0034144(negative regulation of toll-like receptor 4 signaling pathway);GO:0034164(negative regulation of toll-like receptor 9 signaling pathway);GO:0034499(late endosome to Golgi …	04145(Phagosome);04140(Autophagy - animal);04137(Mitophagy - animal);05132(Salmonella infection)	K07898	NA	PREDICTED: ras-related protein Rab-7b [Meleagris gallopavo]	protein_coding	0.72039	0.961251	0.067196	0.068952	0.103462	0.244424	0.309991	0.0001	0.341897	0.0001	0.087107	1.03428	0.607984	0.174602	0.037581	0.435057	0.050824	0.037456	109	54	68	79	6	6	9	19	25	20	0	27	0	5	50	8	6	4
ENSGALG00000000775	chr25	165228	169865	-	CTSS	ENSGALT00000001122;ENSGALT00000096653;ENSGALT00000091414	GO:0001968(fibronectin binding);GO:0002250(adaptive immune response);GO:0004197(cysteine-type endopeptidase activity);GO:0005518(collagen binding);GO:0005615(extracellular space);GO:0005764(lysosome);GO:0006955(immune response);GO:0010447(response to acidic pH);GO:0016485(protein processing);GO:0019882(antigen processing and presentation);GO:0030574(collagen catabolic process);GO:0034769(basement…	04145(Phagosome);04142(Lysosome);04210(Apoptosis);04210(Apoptosis)	K01368	EC:3.4.22.27	cathepsin S isoform X1 [Gallus gallus]	protein_coding	22.2622	38.6916	3.68093	7.93683	4.81527	6.79395	9.23769	10.635	8.23962	4.88027	8.2254	24.6578	14.2372	8.26983	7.10253	5.23006	5.78473	5.79477	3411	2183	2071	4154	403	854	531	684	950	1246	1106	832	442	996	790	913	824	793
ENSGALG00000000776	chr26	192701	216901	+	BRPF3	ENSGALT00000091897;ENSGALT00000105889;ENSGALT00000107153;ENSGALT00000001123;ENSGALT00000093031	GO:0008270(zinc ion binding);GO:0008270(zinc ion binding)	NA	NA	NA	bromodomain and PHD finger-containing protein 3 [Gallus gallus]	protein_coding	2.5324	5.32122	5.60423	5.65338	4.93727	5.24324	4.68971	4.6843	5.15694	5.63304	2.75898	4.6789	5.0313	7.08535	6.50789	5.36962	5.95049	4.95279	2273	872	2568	2005	2153	2132	1908	1850	1693	3746	1710	1827	1790	3201	2846	1076	2971	2377
ENSGALG00000000777	chr23	1582589	1618518	-	EYA3	ENSGALT00000001127;ENSGALT00000100799;ENSGALT00000090514	GO:0004725(protein tyrosine phosphatase activity);GO:0005667(transcription factor complex);GO:0006355(regulation of transcription, DNA-templated);GO:0007275(multicellular organism development);GO:0035335(peptidyl-tyrosine dephosphorylation);GO:0046872(metal ion binding);GO:0046872(metal ion binding)	NA	NA	NA	PREDICTED: eyes absent homolog 3 isoform X1 [Coturnix japonica];PREDICTED: eyes absent homolog 3 isoform X3 [Coturnix japonica]	protein_coding	5.94124	9.41848	5.63855	5.72962	7.34316	7.85579	6.54772	7.24455	6.68767	7.2313	4.38626	6.03293	7.31542	6.44077	6.09757	6.48967	6.94272	5.5878	1881	1313	2399	2280	1392	1388	1824	1779	1517	2187	1697	1522	1476	1926	2208	1096	2226	1722
ENSGALG00000000783	chr23	1627960	1636790	-	PTAFR	ENSGALT00000107733;ENSGALT00000001134	GO:0001530(lipopolysaccharide binding);GO:0001816(cytokine production);GO:0001875(lipopolysaccharide receptor activity);GO:0004992(platelet activating factor receptor activity);GO:0005543(phospholipid binding);GO:0005654(nucleoplasm);GO:0005887(integral component of plasma membrane);GO:0006935(chemotaxis);GO:0006954(inflammatory response);GO:0031663(lipopolysaccharide-mediated signaling pathway);…	04020(Calcium signaling pathway);04080(Neuroactive ligand-receptor interaction);04080(Neuroactive ligand-receptor interaction)	K04279	NA	platelet-activating factor receptor [Gallus gallus]	protein_coding	0.982586	2.95831	0.499358	0.61147	0.470327	0.659141	0.937103	0.43903	0.790858	0.443941	0.203177	1.71808	1.09135	0.923293	0.472848	0.393852	0.628631	0.51575	464	188	311	621	107	129	102	130	188	273	90	156	79	130	117	44	175	138
ENSGALG00000000784	chr28	1099554	1130916	+	PIP5K1C	ENSGALT00000070736;ENSGALT00000001137;ENSGALT00000047602	GO:0016307(phosphatidylinositol phosphate kinase activity);GO:0046854(phosphatidylinositol phosphorylation);GO:0046854(phosphatidylinositol phosphorylation)	00562(Inositol phosphate metabolism);04070(Phosphatidylinositol signaling system);04144(Endocytosis);04810(Regulation of actin cytoskeleton);04810(Regulation of actin cytoskeleton)	K00889	EC:2.7.1.68	phosphatidylinositol 4-phosphate 5-kinase type-1 gamma isoform X3 [Gallus gallus];phosphatidylinositol 4-phosphate 5-kinase type-1 gamma isoform X1 [Gallus gallus];phosphatidylinositol 4-phosphate 5-kinase type-1 gamma [Gallus gallus]	protein_coding	2.27635	3.1066	1.6163	2.04236	2.0038	2.0118	2.63933	1.84905	2.29697	1.68031	1.72179	2.17825	3.31887	2.40514	2.46131	2.08834	2.22011	2.00001	446	330	712	492	262	324	326	299	401	534	284	342	225	509	466	282	466	403
ENSGALG00000000785	chr12	1838093	1840008	-	HYAL1	ENSGALT00000001138	GO:0000302(response to reactive oxygen species);GO:0004415(hyalurononglucosaminidase activity);GO:0005615(extracellular space);GO:0005764(lysosome);GO:0005975(carbohydrate metabolic process);GO:0006954(inflammatory response);GO:0008134(transcription factor binding);GO:0009615(response to virus);GO:0010634(positive regulation of epithelial cell migration);GO:0030213(hyaluronan biosynthetic process…	00531(Glycosaminoglycan degradation)	K01197	EC:3.2.1.35	hyaluronidase-1 [Gallus gallus]	protein_coding	11.2039	10.7545	8.45719	10.4847	6.81169	7.3092	7.06182	10.2647	11.9563	6.7744	18.414	12.8958	10.8514	12.3032	10.6157	10.1577	9.64428	9.00628	1435	883	1269	929	744	906	603	591	583	1490	858	970	493	1196	1233	1641	1103	990
ENSGALG00000000786	chr26	2355723	2358912	-	CTSE	ENSGALT00000086913	GO:0004190(aspartic-type endopeptidase activity);GO:0005768(endosome);GO:0006508(proteolysis);GO:0016540(protein autoprocessing);GO:0019886(antigen processing and presentation of exogenous peptide antigen via MHC class II);GO:0030163(protein catabolic process);GO:0042803(protein homodimerization activity);GO:0070062(extracellular exosome)	04142(Lysosome)	K01382	EC:3.4.23.34	cathepsin E [Gallus gallus]	protein_coding	0.0001	0.0001	0.0001	0.0001	0.0001	0.0001	0.0001	0.0001	0.0001	0.0001	0.0001	0.0001	0.0001	0.0001	0.0001	0.0001	0.0001	0.0001	0	0	0	0	0	0	0	0	0	0	0	0	0	0	0	0	0	0
ENSGALG00000000787	chr11	19707224	19717686	-	DHX38	ENSGALT00000038723	GO:0000398(mRNA splicing, via spliceosome);GO:0004004(ATP-dependent RNA helicase activity);GO:0005524(ATP binding);GO:0005681(spliceosomal complex);GO:0005737(cytoplasm);GO:0016020(membrane);GO:0071013(catalytic step 2 spliceosome)	03040(Spliceosome)	K12815	EC:3.6.4.13	pre-mRNA-splicing factor ATP-dependent RNA helicase PRP16 [Gallus gallus]	protein_coding	13.0308	15.8507	10.3955	12.2435	11.3346	9.77877	12.055	10.1961	9.93774	8.08207	12.4886	14.4934	12.8916	13.83	9.76459	11.4414	15.2386	9.60054	4025	2564	3764	3417	2284	2640	2505	1972	2485	4180	2127	2014	1469	2746	3466	2778	4350	2634
ENSGALG00000000788	chr26	2366601	2368583	-	AVPR1B	ENSGALT00000035207	GO:0001992(regulation of systemic arterial blood pressure by vasopressin);GO:0005000(vasopressin receptor activity);GO:0005737(cytoplasm);GO:0005886(plasma membrane);GO:0005887(integral component of plasma membrane);GO:0007186(G-protein coupled receptor signaling pathway);GO:0032870(cellular response to hormone stimulus);GO:0042277(peptide binding);GO:0043204(perikaryon);GO:0043434(response to pe…	04020(Calcium signaling pathway);04080(Neuroactive ligand-receptor interaction);04270(Vascular smooth muscle contraction)	K04227	NA	vasopressin V1b receptor [Gallus gallus]	protein_coding	0.0001	0.0001	0.0001	0.0001	0.0001	0.0001	0.0001	0.0001	0.0001	0.0001	0.0001	0.0001	0.0001	0.0001	0.0001	0.0001	0.0001	0.0001	0	0	0	0	0	0	0	0	0	0	0	0	0	0	0	0	0	0
ENSGALG00000000790	chr23	1641843	1655758	-	DNAJC8	ENSGALT00000001147;ENSGALT00000106861	GO:0005654(nucleoplasm);GO:0005737(cytoplasm);GO:0045171(intercellular bridge);GO:0045171(intercellular bridge)	NA	NA	NA	dnaJ homolog subfamily C member 8 [Gallus gallus]	protein_coding	29.1955	55.665	42.0067	47.1237	36.0529	43.0695	39.6288	37.2323	43.8661	40.2156	27.1157	48.1224	43.5752	47.4438	41.0248	53.307	38.5205	41.7033	4936	2122	4698	4431	3408	3753	2943	3208	3018	5296	2868	3282	2699	4261	5964	2228	4062	4226
ENSGALG00000000791	chr26	2384160	2390966	-	ENSGALG00000000791	ENSGALT00000001149;ENSGALT00000075676	GO:0005739(mitochondrion);GO:0005739(mitochondrion)	NA	NA	NA	protein FAM72A isoform X1 [Gallus gallus]	protein_coding	0.35699	1.03612	0.122915	0.16498	0.253333	0.273224	0.136715	0.140518	0.11936	0.138193	0.0987699	0.542946	0.524279	0.219749	0.234265	0.297038	0.222223	0.259623	91	43	92	134	17	22	34	33	17	40	18	15	16	40	54	14	38	43
ENSGALG00000000793	chr25	257785	260117	-	VPS72	ENSGALT00000001151	GO:0005634(nucleus);GO:0006355(regulation of transcription, DNA-templated);GO:0035019(somatic stem cell population maintenance);GO:0043486(histone exchange)	NA	NA	NA	vacuolar protein sorting-associated protein 72 homolog [Gallus gallus]	protein_coding	189.857	84.1974	66.1072	77.11	57.1839	68.552	64.6449	86.299	51.4348	65.3163	99.7872	73.9443	76.5999	71.5839	74.465	74.9829	95.8496	85.5907	6364	11575	6930	5624	4501	5152	3916	4284	4130	6705	5577	3229	3678	6490	7039	6879	8480	7278
ENSGALG00000000795	chr28	1155041	1161700	+	MFSD12	ENSGALT00000001153	GO:0005765(lysosomal membrane);GO:0016021(integral component of membrane)	NA	NA	NA	major facilitator superfamily domain-containing protein 12 isoform X2 [Gallus gallus]	protein_coding	1.20048	2.36281	0.462502	0.569042	0.487614	0.90013	0.117917	0.492385	0.995703	1.11577	1.45519	2.86473	1.09449	0.933539	0.865757	0.675564	0.835711	0.660875	362	108	146	232	47	56	49	83	12	129	47	92	93	111	93	147	109	83
ENSGALG00000000802	chr11	19719050	19722530	-	DHODH	ENSGALT00000001163	GO:0004152(dihydroorotate dehydrogenase activity);GO:0005737(cytoplasm);GO:0006207('de novo' pyrimidine nucleobase biosynthetic process)	00240(Pyrimidine metabolism)	K00254	EC:1.3.5.2	dihydroorotate dehydrogenase (quinone), mitochondrial precursor [Gallus gallus]	protein_coding	2.39674	2.86641	1.13239	0.930407	1.24724	1.42218	1.25798	0.734002	1.10285	0.633215	2.57174	3.04667	3.00319	1.3967	1.0361	1.30023	1.04799	0.800568	370	206	383	270	109	88	121	126	114	185	67	98	51	128	173	250	131	96
ENSGALG00000000803	chr28	2045697	2048418	+	ENSGALG00000000803	ENSGALT00000001164	GO:0005737(cytoplasm);GO:0005938(cell cortex)	NA	NA	NA	uncharacterized protein LOC100859850 [Gallus gallus]	protein_coding	0.0001	0.0001	0.0001	0.0001	0.0001	0.0001	0.0001	0.0001	0.0001	0.0001	0.0001	0.0001	0.0001	0.0001	0.0001	0.0001	0.0001	0.0001	0	0	0	0	0	0	0	0	0	0	0	0	0	0	0	0	0	0
ENSGALG00000000806	chr28	2069057	2070874	+	LINGO3	ENSGALT00000001168	GO:0007409(axonogenesis)	NA	NA	NA	leucine-rich repeat and immunoglobulin-like domain-containing nogo receptor-interacting protein 3 [Gallus gallus]	protein_coding	0.0001	0.0001	0.0001	0.0001	0.0001	0.0001	0.041537	0.0001	0.0001	0.0001	0.0001	0.032803	0.0001	0.0001	0.016196	0.075179	0.0001	0.0001	5	0	0	0	0	0	0	0	4	0	0	0	0	2	10	0	0	0
ENSGALG00000000808	chr1	194959884	194997527	+	ENSGALG00000000808	ENSGALT00000088091	GO:0004016(adenylate cyclase activity);GO:0004383(guanylate cyclase activity);GO:0004672(protein kinase activity);GO:0005524(ATP binding);GO:0005886(plasma membrane);GO:0006182(cGMP biosynthetic process);GO:0006468(protein phosphorylation);GO:0007165(signal transduction);GO:0008074(guanylate cyclase complex, soluble);GO:0016021(integral component of membrane);GO:0035556(intracellular signal trans…	00230(Purine metabolism);04744(Phototransduction)	K12322	EC:4.6.1.2	retinal guanylyl cyclase 2 [Gallus gallus]	protein_coding	0.0001	0.0001	0.0001	0.0001	0.0001	0.0001	0.0001	0.0001	0.0001	0.0001	0.0001	0.0001	0.0001	0.0001	0.0001	0.0001	0.0001	0.0001	0	0	0	0	0	0	0	0	0	0	0	0	0	0	0	0	0	0
ENSGALG00000000811	chr11	19722896	19730099	-	IST1	ENSGALT00000086981	GO:0000910(cytokinesis);GO:0002230(positive regulation of defense response to virus by host);GO:0005793(endoplasmic reticulum-Golgi intermediate compartment);GO:0005813(centrosome);GO:0005829(cytosol);GO:0009838(abscission);GO:0015031(protein transport);GO:0019076(viral release from host cell);GO:0045862(positive regulation of proteolysis);GO:0046745(viral capsid secondary envelopment);GO:0048672…	04144(Endocytosis)	K19476	NA	hypothetical protein CIB84_001005, partial [Bambusicola thoracicus]	protein_coding	25.0109	37.1216	22.0488	22.6101	17.6109	21.7503	23.6003	20.8539	20.9698	23.806	33.0419	31.1668	28.8239	31.7867	24.3746	27.9993	22.2394	24.5502	5154	2930	5010	4764	2884	2903	2318	2612	2897	5720	2590	2530	2576	4082	5050	4376	3780	4011
ENSGALG00000000812	chr28	2082439	2086009	-	OAZ1	ENSGALT00000082265	GO:0005829(cytosol);GO:0006595(polyamine metabolic process);GO:0008073(ornithine decarboxylase inhibitor activity);GO:0043086(negative regulation of catalytic activity);GO:0045732(positive regulation of protein catabolic process);GO:0090316(positive regulation of intracellular protein transport);GO:1902268(negative regulation of polyamine transmembrane transport)	NA	NA	NA	ornithine decarboxylase antizyme 1 [Gallus gallus]	protein_coding	485.911	495.848	470.06	407.357	414.755	482.979	403.211	401.649	402.027	498.628	592.803	514.86	457.714	516.304	472.814	483.481	327.166	394.593	22516	15055	21042	16830	16261	13832	14434	15337	13090	24575	13191	12826	14268	20940	23065	20766	14709	17050
ENSGALG00000000814	chr23	1662541	1687966	+	HNRNPR	ENSGALT00000069141;ENSGALT00000001185;ENSGALT00000025522	GO:0000166(nucleotide binding);GO:0003676(nucleic acid binding);GO:0005654(nucleoplasm);GO:0071013(catalytic step 2 spliceosome);GO:0071013(catalytic step 2 spliceosome)	NA	NA	NA	Heterogeneous nuclear ribonucleoprotein R [Lonchura striata domestica];heterogeneous nuclear ribonucleoprotein R isoform X3 [Numida meleagris]	protein_coding	18.5038	38.1981	25.9869	28.7529	27.4393	25.9701	27.1727	24.1684	25.6928	22.2734	9.26163	22.8522	30.6645	28.8183	26.841	29.7201	21.2203	26.4975	4377	2511	6174	5678	3938	4276	4182	3611	3864	6007	3476	3590	2792	5207	6210	1421	4179	5014
ENSGALG00000000816	chr26	2390184	2469656	+	ENSGALG00000000816	ENSGALT00000093712;ENSGALT00000108265;ENSGALT00000093418;ENSGALT00000001189	GO:0005654(nucleoplasm);GO:0005737(cytoplasm);GO:0007165(signal transduction);GO:0005096(GTPase activator activity);GO:0005743(mitochondrial inner membrane);GO:0005829(cytosol);GO:0014069(postsynaptic density);GO:0021816(extension of a leading process involved in cell motility in cerebral cortex radial glia guided migration);GO:0030336(negative regulation of cell migration);GO:0042803(protein hom…	NA	NA	NA	SLIT-ROBO Rho GTPase-activating protein 2 isoform X4 [Gallus gallus];SLIT-ROBO Rho GTPase-activating protein 2 isoform X3 [Gallus gallus]	protein_coding	2.5193	3.98051	1.8966	2.23027	3.06214	3.22439	2.88526	3.34665	2.60839	3.28616	1.75798	4.08229	3.01913	4.06759	3.83026	3.87131	4.11649	3.02786	1271	557	989	962	468	540	759	729	667	1378	783	593	671	1207	1314	439	1316	931
ENSGALG00000000817	chr11	19730464	19742076	+	ZNF821	ENSGALT00000096806;ENSGALT00000001191;ENSGALT00000097123;ENSGALT00000101837	GO:0003700(DNA binding transcription factor activity);GO:0044212(transcription regulatory region DNA binding);GO:0045944(positive regulation of transcription by RNA polymerase II);GO:0046872(metal ion binding);GO:0046872(metal ion binding)	NA	NA	NA	zinc finger protein 821 isoform X2 [Gallus gallus];zinc finger protein 821 isoform X1 [Gallus gallus]	protein_coding	4.76205	8.29992	5.7178	7.87831	6.05044	7.27549	7.77719	5.51482	7.17863	7.12919	3.60587	7.85533	6.99308	6.61214	7.06852	6.41438	5.16132	6.43948	1157	497	1083	948	665	900	709	778	850	1059	610	771	687	1054	1030	426	781	937
ENSGALG00000000818	chr1	195032674	195039220	+	ENSGALG00000000818	ENSGALT00000001192	GO:0016021(integral component of membrane)	NA	NA	NA	leucine-rich repeat-containing protein 32 [Gallus gallus]	protein_coding	0.382241	0.692758	0.470843	0.426852	0.701621	1.71988	0.78947	0.637967	0.490422	1.12718	0.082259	0.860288	1.39375	0.788024	0.674165	0.782138	0.918408	0.664137	123	39	210	77	54	48	80	179	84	123	69	52	106	98	122	10	135	94
ENSGALG00000000820	chr23	1741624	1757003	+	ENSGALG00000000820	ENSGALT00000001194	GO:0004993(G-protein coupled serotonin receptor activity);GO:0005887(integral component of plasma membrane);GO:0007193(adenylate cyclase-inhibiting G-protein coupled receptor signaling pathway);GO:0007210(serotonin receptor signaling pathway);GO:0007268(chemical synaptic transmission);GO:0009636(response to toxic substance);GO:0014827(intestine smooth muscle contraction);GO:0040012(regulation of …	04080(Neuroactive ligand-receptor interaction)	K04153	NA	5-hydroxytryptamine receptor 1D [Gallus gallus]	protein_coding	0.0001	0.023217	0.0001	0.023127	0.0001	0.0001	0.0001	0.167971	0.074105	0.0001	0.0001	0.047285	0.145582	0.0001	0.056662	0.0001	0.0001	0.0001	10	0	32	4	0	4	0	0	0	0	27	12	0	12	0	0	0	0
ENSGALG00000000824	chr27	3764703	3768368	+	ENSGALG00000000824	ENSGALT00000092854;ENSGALT00000001199	GO:0004674(protein serine/threonine kinase activity);GO:0005524(ATP binding);GO:0006468(protein phosphorylation);GO:0006468(protein phosphorylation)	04371(Apelin signaling pathway);04020(Calcium signaling pathway);04510(Focal adhesion);04810(Regulation of actin cytoskeleton);04270(Vascular smooth muscle contraction);04270(Vascular smooth muscle contraction)	K00907	EC:2.7.11.18	hypothetical protein CIB84_006008 [Bambusicola thoracicus]	protein_coding	4.43408	2.7877	0.658296	0.853981	1.99262	0.943423	1.8252	1.73275	1.31286	1.16178	2.90187	2.83822	1.07855	2.19122	2.18357	1.26158	2.85859	1.82948	339	375	136	258	63	80	189	82	162	285	156	115	91	264	165	278	351	216
ENSGALG00000000830	chr1	195145039	195161469	-	ENSGALG00000000830	ENSGALT00000068177	GO:0005654(nucleoplasm)	NA	NA	NA	LOW QUALITY PROTEIN: BRCA2-interacting transcriptional repressor EMSY [Gallus gallus]	protein_coding	0.536605	0.869411	0.405721	0.486403	0.629876	0.503415	0.71139	0.331627	1.03098	0.570408	0.189502	1.03349	1.20341	1.23667	1.3271	0.80344	0.6172	1.04907	55	20	67	36	17	20	27	20	28	71	14	40	20	71	46	8	34	55
ENSGALG00000000835	chr28	2118169	2124677	+	PLEKHJ1	ENSGALT00000041212	GO:0001881(receptor recycling);GO:0005769(early endosome);GO:0005802(trans-Golgi network);GO:0005829(cytosol);GO:0007032(endosome organization);GO:0042147(retrograde transport, endosome to Golgi);GO:0055037(recycling endosome)	NA	NA	NA	pleckstrin homology domain-containing family J member 1 [Gallus gallus]	protein_coding	6.19507	6.4834	3.68054	4.85938	3.64463	4.76644	6.38266	3.46956	4.66374	4.07436	7.55452	4.97527	4.94323	4.9735	6.0852	5.95062	6.30283	4.15792	878	774	917	888	514	666	512	611	836	955	460	600	471	1087	1145	1068	1143	725
ENSGALG00000000836	chr25	313422	315503	-	RFX5	ENSGALT00000001226	GO:0000122(negative regulation of transcription by RNA polymerase II);GO:0000978(RNA polymerase II proximal promoter sequence-specific DNA binding);GO:0003700(DNA binding transcription factor activity);GO:0005634(nucleus);GO:0006357(regulation of transcription by RNA polymerase II)	NA	NA	NA	DNA-binding protein RFX5 [Gallus gallus]	protein_coding	1.18973	0.927258	0.378489	0.418365	0.454611	1.04552	1.09758	1.82007	1.04418	2.57879	1.95201	1.59935	2.30919	1.83029	1.95356	1.75087	2.63625	0.858763	86	46	130	39	17	18	20	41	44	107	74	41	91	106	103	84	146	46
ENSGALG00000000838	chr1	195171182	195183627	+	THAP12	ENSGALT00000001229	GO:0000981(RNA polymerase II transcription factor activity, sequence-specific DNA binding);GO:0003677(DNA binding);GO:0005654(nucleoplasm);GO:0005737(cytoplasm);GO:0006357(regulation of transcription by RNA polymerase II);GO:0046983(protein dimerization activity)	NA	NA	NA	52 kDa repressor of the inhibitor of the protein kinase [Gallus gallus]	protein_coding	0.879782	4.43542	2.46446	2.20521	2.44525	3.08428	1.64014	1.86231	2.46845	3.26521	0.583693	3.51654	3.52563	3.91885	2.98821	3.38733	2.93287	2.2259	843	150	888	825	467	411	467	537	292	1022	335	432	512	725	886	112	723	527
ENSGALG00000000839	chr1	195315169	195341425	+	WNT11	ENSGALT00000001231	GO:0001837(epithelial to mesenchymal transition);GO:0005096(GTPase activator activity);GO:0005109(frizzled binding);GO:0005615(extracellular space);GO:0005737(cytoplasm);GO:0006468(protein phosphorylation);GO:0008285(negative regulation of cell proliferation);GO:0010628(positive regulation of gene expression);GO:0010629(negative regulation of gene expression);GO:0016477(cell migration);GO:0030182…	04310(Wnt signaling pathway);04150(mTOR signaling pathway);04916(Melanogenesis)	K01384	NA	protein Wnt-11 isoform X1 [Numida meleagris]	protein_coding	0.043264	0.23248	0.0001	0.272617	0.0001	0.294881	0.315365	0.0001	0.192108	0.09369	0.0001	0.064577	0.293428	0.05749	0.064066	0.096195	0.0001	0.033002	8	4	38	23	0	26	0	27	29	8	0	18	8	8	13	0	0	4
ENSGALG00000000843	chr28	2130010	2185378	-	DOT1L	ENSGALT00000001236;ENSGALT00000076799;ENSGALT00000072072;ENSGALT00000049118	GO:0005654(nucleoplasm);GO:0006342(chromatin silencing);GO:0008134(transcription factor binding);GO:0031151(histone methyltransferase activity (H3-K79 specific));GO:0034729(histone H3-K79 methylation);GO:0046425(regulation of JAK-STAT cascade);GO:0051726(regulation of cell cycle);GO:2000677(regulation of transcription regulatory region DNA binding);GO:2000677(regulation of transcription regulator…	00310(Lysine degradation);00310(Lysine degradation)	K11427	EC:2.1.1.43	histone-lysine N-methyltransferase, H3 lysine-79 specific isoform X5 [Gallus gallus];histone-lysine N-methyltransferase, H3 lysine-79 specific isoform X1 [Gallus gallus]	protein_coding	8.04982	10.4841	8.82454	10.3732	7.92362	10.7209	7.84589	7.09768	8.80086	6.58489	3.97819	7.85265	10.3948	9.1658	8.54726	9.85748	9.9298	11.8235	3672	2667	5110	3805	3264	3766	2949	3641	2724	4664	2493	3002	2015	4047	5028	1491	4774	5463
ENSGALG00000000845	chr1	195484990	195565945	-	UVRAG	ENSGALT00000036390;ENSGALT00000107741;ENSGALT00000082338	GO:0000149(SNARE binding);GO:0000323(lytic vacuole);GO:0005764(lysosome);GO:0005768(endosome);GO:0005769(early endosome);GO:0005770(late endosome);GO:0005783(endoplasmic reticulum);GO:0005813(centrosome);GO:0006890(retrograde vesicle-mediated transport, Golgi to ER);GO:0006914(autophagy);GO:0007051(spindle organization);GO:0007059(chromosome segregation);GO:0010508(positive regulation of autophag…	04140(Autophagy - animal);04140(Autophagy - animal)	K21249	NA	UV radiation resistance-associated gene protein [Gallus gallus];PREDICTED: UV radiation resistance-associated gene protein isoform X3 [Aquila chrysaetos canadensis];UV radiation resistance-associated gene protein isoform X1 [Gallus gallus]	protein_coding	6.42604	9.5864	8.56077	6.75479	8.07849	7.42344	6.51863	8.37407	8.74701	9.73902	3.18383	10.3196	13.089	11.6856	9.61559	9.49583	12.4804	10.2024	1793	792	2391	1293	1177	912	1118	937	842	2210	1093	1109	1108	1692	1800	444	2229	1752
ENSGALG00000000847	chr17	10706132	10748976	+	GARNL3	ENSGALT00000038633;ENSGALT00000094799;ENSGALT00000102676;ENSGALT00000104302;ENSGALT00000103884;ENSGALT00000001243	GO:0005096(GTPase activator activity);GO:0043547(positive regulation of GTPase activity);GO:0051056(regulation of small GTPase mediated signal transduction);GO:0051056(regulation of small GTPase mediated signal transduction)	04015(Rap1 signaling pathway);04015(Rap1 signaling pathway)	K17703	NA	GTPase-activating Rap/Ran-GAP domain-like protein 3 [Gallus gallus];GTPase-activating Rap/Ran-GAP domain-like protein 3 isoform X4 [Gallus gallus];GTPase-activating Rap/Ran-GAP domain-like protein 3 isoform X3 [Gallus gallus]	protein_coding	3.05353	11.1224	13.0991	11.2682	10.3421	12.2276	10.6523	8.77135	12.5455	10.1354	2.20414	12.2462	10.7604	11.9104	13.2342	17.2431	9.20179	13.1349	3202	567	2957	2257	2708	2288	2154	2322	2068	3389	1724	2393	1734	3504	4917	462	2474	3393
ENSGALG00000000848	chr11	19764265	19793120	+	AP1G1	ENSGALT00000001245	GO:0005794(Golgi apparatus);GO:0005829(cytosol);GO:0006886(intracellular protein transport);GO:0017137(Rab GTPase binding);GO:0019894(kinesin binding);GO:0030131(clathrin adaptor complex);GO:0030136(clathrin-coated vesicle);GO:0030742(GTP-dependent protein binding);GO:0035646(endosome to melanosome transport);GO:0043323(positive regulation of natural killer cell degranulation);GO:0055037(recyclin…	04142(Lysosome)	K12391	NA	AP-1 complex subunit gamma-1 isoform X1 [Gallus gallus]	protein_coding	9.45049	15.5866	11.9839	12.6335	13.4559	14.4393	14.4301	10.1813	14.2202	13.2494	7.51567	15.5985	16.6089	15.0939	13.7822	14.3199	16.7072	13.0018	2581	1108	2888	2001	1568	1623	1772	1735	1772	2718	1265	1716	1434	2309	2584	996	2841	2125
ENSGALG00000000853	chr17	10683005	10692783	+	SLC2A8	ENSGALT00000001251	GO:0001666(response to hypoxia);GO:0005351(carbohydrate:proton symporter activity);GO:0005355(glucose transmembrane transporter activity);GO:0005536(glucose binding);GO:0005765(lysosomal membrane);GO:0005887(integral component of plasma membrane);GO:0008286(insulin receptor signaling pathway);GO:0046323(glucose import);GO:1904659(glucose transmembrane transport)	NA	NA	NA	solute carrier family 2, facilitated glucose transporter member 8 [Gallus gallus]	protein_coding	2.08966	3.7791	0.957886	1.89452	1.26447	2.12503	1.256	1.88127	1.91468	2.2036	1.12151	1.99392	2.85735	2.13453	2.2734	2.81408	2.04317	1.89106	328	244	494	482	125	242	166	254	154	382	233	230	237	379	505	148	346	307
ENSGALG00000000855	chr23	1832025	1846206	-	ZMPSTE24	ENSGALT00000084170	GO:0004222(metalloendopeptidase activity);GO:0006998(nuclear envelope organization);GO:0016021(integral component of membrane);GO:0030327(prenylated protein catabolic process);GO:0070062(extracellular exosome);GO:0071586(CAAX-box protein processing)	00900(Terpenoid backbone biosynthesis)	K06013	EC:3.4.24.84	CAAX prenyl protease 1 homolog [Gallus gallus]	protein_coding	5.67018	12.9776	7.44405	8.85558	10.0907	8.09905	8.11788	6.87859	7.08883	6.80319	3.8001	7.3441	10.9121	10.7628	7.869	8.52571	8.71556	7.24757	1229	672	1919	1685	985	1150	1343	984	1008	1959	864	865	745	1333	1556	509	1499	1198
ENSGALG00000000856	chr26	2507117	2516979	-	EIF2D	ENSGALT00000001255	GO:0001731(formation of translation preinitiation complex);GO:0002192(IRES-dependent translational initiation of linear mRNA);GO:0003743(translation initiation factor activity);GO:0005634(nucleus);GO:0022627(cytosolic small ribosomal subunit);GO:0032790(ribosome disassembly)	NA	NA	NA	eukaryotic translation initiation factor 2D [Gallus gallus]	protein_coding	16.0873	16.7474	11.6084	15.5309	11.7167	17.6386	17.212	17.9054	16.645	19.2385	13.7313	9.38104	13.1687	16.7918	14.1214	15.3504	21.8233	11.2	1677	2037	2474	2323	1641	2155	1666	2289	2284	3266	2403	2170	2250	2556	2993	1966	4009	1978
ENSGALG00000000857	chr27	3728837	3739621	+	NMT1	ENSGALT00000087160	GO:0001701(in utero embryonic development);GO:0004379(glycylpeptide N-tetradecanoyltransferase activity);GO:0005737(cytoplasm);GO:0005739(mitochondrion);GO:0005829(cytosol);GO:0005886(plasma membrane);GO:0006499(N-terminal protein myristoylation);GO:0015629(actin cytoskeleton);GO:0018008(N-terminal peptidyl-glycine N-myristoylation);GO:0019107(myristoyltransferase activity);GO:0019898(extrinsic c…	NA	NA	NA	glycylpeptide N-tetradecanoyltransferase 1 [Gallus gallus]	protein_coding	23.9142	29.8472	24.4743	25.6756	13.3883	21.6597	19.7762	19.7946	20.6517	19.0383	35.0279	22.6707	18.6018	22.5031	23.718	21.3842	31.9176	25.7827	3930	2937	3390	4015	3356	3455	1847	2726	2545	4245	2577	2611	2159	4163	4043	4863	5687	4416
ENSGALG00000000862	chr23	1849996	1879738	-	RLF	ENSGALT00000001264;ENSGALT00000095751	GO:0003676(nucleic acid binding);GO:0015074(DNA integration);GO:0046872(metal ion binding);GO:0051276(chromosome organization);GO:0051276(chromosome organization)	NA	NA	NA	zinc finger protein Rlf isoform X1 [Gallus gallus]	protein_coding	1.0927	4.00667	4.96868	2.97212	3.75787	3.4057	2.88655	2.39705	3.25739	3.15444	0.641354	5.59436	4.13683	4.5131	4.41676	4.84219	6.83786	4.15908	2307	320	1794	1283	1621	952	1233	1020	884	2026	743	980	851	1845	2178	213	2899	1695
ENSGALG00000000863	chr26	2516995	2523234	+	DYRK3	ENSGALT00000001265	GO:0000287(magnesium ion binding);GO:0004674(protein serine/threonine kinase activity);GO:0005524(ATP binding);GO:0005634(nucleus);GO:0006468(protein phosphorylation);GO:0030218(erythrocyte differentiation)	NA	NA	NA	dual specificity tyrosine-phosphorylation-regulated kinase 3 isoform X2 [Gallus gallus]	protein_coding	8.4341	23.3875	19.0244	13.2641	19.4328	29.8986	17.0049	14.1882	29.1011	32.6769	7.67491	13.289	24.1174	30.4044	29.2355	21.1369	27.3646	30.0339	1645	740	3138	2247	1863	1275	1914	2687	1563	4096	1319	2628	2646	3664	2854	761	3482	3673
ENSGALG00000000864	chr17	10673254	10682819	-	FBXW2	ENSGALT00000001266	GO:0000209(protein polyubiquitination);GO:0004842(ubiquitin-protein transferase activity);GO:0005515(protein binding);GO:0005829(cytosol);GO:0006464(cellular protein modification process);GO:0006508(proteolysis);GO:0016567(protein ubiquitination);GO:0043687(post-translational protein modification)	NA	NA	NA	F-box/WD repeat-containing protein 2 isoform X1 [Gallus gallus]	protein_coding	4.12586	9.25165	9.46482	7.76595	8.97155	9.42916	8.54182	10.8772	9.61113	10.8536	2.56286	10.0056	10.5704	11.4039	10.1772	11.5349	7.76116	9.34688	2234	653	2481	1603	1672	1346	1594	1529	1416	2771	1824	1566	1586	2301	2809	459	1781	2062
ENSGALG00000000866	chr25	342332	352320	-	SELENBP1	ENSGALT00000001276;ENSGALT00000085513	GO:0008430(selenium binding);GO:0008430(selenium binding)	NA	NA	NA	selenium-binding protein 1 [Gallus gallus]	protein_coding	17.4494	26.0786	5.71623	8.52899	7.62803	11.5867	10.6987	8.50332	10.0308	7.56351	20.0209	10.9299	10.6497	13.3785	7.83974	8.36889	21.8354	11.4386	1505	1702	1541	2785	623	912	836	1158	1093	2005	879	1007	682	1093	1257	2207	3089	1556
ENSGALG00000000868	chr1	195591204	195602075	-	RNF121	ENSGALT00000083094;ENSGALT00000001279	GO:0000139(Golgi membrane);GO:0005789(endoplasmic reticulum membrane);GO:0030433(ubiquitin-dependent ERAD pathway);GO:0030968(endoplasmic reticulum unfolded protein response);GO:0061630(ubiquitin protein ligase activity);GO:0008270(zinc ion binding);GO:0016021(integral component of membrane);GO:0016567(protein ubiquitination);GO:0016567(protein ubiquitination)	NA	NA	NA	RING finger protein 121 isoform X1 [Gallus gallus]	protein_coding	15.1207	12.5401	15.1087	7.4216	11.4124	17.047	6.2314	6.72002	11.3624	16.465	17.6402	13.9772	12.471	9.60497	11.184	10.1671	16.4967	11.261	1247	956	1170	869	1066	515	810	1104	414	933	451	740	961	1011	990	1261	1513	993
ENSGALG00000000870	chr27	3718449	3728829	-	DCAKD	ENSGALT00000095210;ENSGALT00000049534	GO:0004140(dephospho-CoA kinase activity);GO:0005524(ATP binding);GO:0005739(mitochondrion);GO:0015937(coenzyme A biosynthetic process);GO:0016021(integral component of membrane);GO:0016310(phosphorylation);GO:0016310(phosphorylation)	NA	NA	NA	PREDICTED: dephospho-CoA kinase domain-containing protein isoform X3 [Coturnix japonica]	protein_coding	0.279096	0.330058	0.23445	0.661451	0.0590494	0.384991	0.253528	0.229351	0.154881	0.313655	0.367796	0.193515	0.250927	0.341334	0.38974	0.345007	0.471193	0.207957	31	32	43	41	30	83	8	46	31	61	28	19	33	64	62	48	78	34
ENSGALG00000000871	chr1	195574183	195575079	-	ART1	ENSGALT00000001284	GO:0003956(NAD(P)+-protein-arginine ADP-ribosyltransferase activity);GO:0006471(protein ADP-ribosylation)	NA	NA	NA	ADP-ribosyltransferase 1 precursor [Gallus gallus]	protein_coding	2.72776	2.62774	0.888942	2.10597	0.454359	2.13267	1.29906	3.26839	3.12853	2.18439	3.25518	1.96726	1.58388	2.38977	3.08133	1.4663	2.88479	4.24762	119	117	101	123	43	99	22	94	59	157	148	138	86	188	97	157	179	253
ENSGALG00000000875	chr11	19798257	19824250	+	PHLPP2	ENSGALT00000001289	GO:0003824(catalytic activity);GO:0005737(cytoplasm)	NA	NA	NA	PH domain leucine-rich repeat-containing protein phosphatase 2 isoform X1 [Gallus gallus]	protein_coding	5.08327	5.88328	3.49018	5.28549	5.84581	4.94803	5.14595	4.64463	5.8373	5.08599	2.9993	7.16118	7.49931	9.41084	6.19353	6.84617	6.88628	5.61679	2015	1014	2218	1285	777	1155	1309	1011	1075	2882	982	1198	937	1765	2101	676	1992	1562
ENSGALG00000000881	chr23	1915119	1919682	-	GPATCH3	ENSGALT00000001295	GO:0003676(nucleic acid binding)	NA	NA	NA	G patch domain-containing protein 3 [Gallus gallus]	protein_coding	3.24322	5.09981	2.52815	1.78084	1.92962	1.6207	2.02866	2.81223	2.06543	1.87939	1.63721	2.70301	2.49125	3.68975	2.22939	1.7189	2.71932	1.42843	309	263	299	452	229	158	176	135	172	459	242	173	141	258	215	150	320	162
ENSGALG00000000883	chr26	2535306	2553032	+	MAPKAPK2	ENSGALT00000001297	GO:0000165(MAPK cascade);GO:0002224(toll-like receptor signaling pathway);GO:0004683(calmodulin-dependent protein kinase activity);GO:0005516(calmodulin binding);GO:0005524(ATP binding);GO:0005634(nucleus);GO:0005654(nucleoplasm);GO:0005737(cytoplasm);GO:0005813(centrosome);GO:0006954(inflammatory response);GO:0009931(calcium-dependent protein serine/threonine kinase activity);GO:0018105(peptidyl…	04010(MAPK signaling pathway);04370(VEGF signaling pathway);04218(Cellular senescence);04625(C-type lectin receptor signaling pathway)	K04443	EC:2.7.11.1	MAP kinase-activated protein kinase 2 isoform X1 [Gallus gallus]	protein_coding	232.51	185.247	182.711	164.61	178.264	237.786	175.729	212.157	150.559	221.777	207.826	140.048	191.637	178.316	157.631	221.493	143.706	192.585	11160	13126	16053	11457	11517	10184	11304	13758	10395	15465	12695	8752	11563	12720	19253	13265	11772	15162
ENSGALG00000000884	chr13	1686038	1715067	+	CXXC5	ENSGALT00000001298	GO:0000122(negative regulation of transcription by RNA polymerase II);GO:0005654(nucleoplasm);GO:0005737(cytoplasm);GO:0007165(signal transduction);GO:0008134(transcription factor binding);GO:0008270(zinc ion binding);GO:0043123(positive regulation of I-kappaB kinase/NF-kappaB signaling);GO:0043565(sequence-specific DNA binding)	04310(Wnt signaling pathway)	K03344	NA	PREDICTED: CXXC-type zinc finger protein 5 isoform X1 [Meleagris gallopavo]	protein_coding	8.14704	14.8281	8.87306	22.9411	5.83061	14.5762	17.4768	16.0574	8.64816	17.4206	6.43366	6.24884	10.7203	10.6891	11.9077	10.2213	5.32999	18.6601	902	833	1626	1660	1013	2569	670	1527	1871	1678	1739	910	1644	1739	1608	744	791	2659
ENSGALG00000000887	chr23	1920776	1923230	-	NR0B2	ENSGALT00000001301	GO:0000122(negative regulation of transcription by RNA polymerase II);GO:0003677(DNA binding);GO:0003707(steroid hormone receptor activity);GO:0003714(transcription corepressor activity);GO:0005634(nucleus);GO:0005737(cytoplasm);GO:0006351(transcription, DNA-templated);GO:0007219(Notch signaling pathway);GO:0008134(transcription factor binding);GO:0010628(positive regulation of gene expression);G…	NA	NA	NA	nuclear receptor subfamily 0 group B member 2 [Gallus gallus]	protein_coding	0.0001	0.0001	0.0001	0.0001	0.0001	0.0001	0.0001	0.036901	0.0001	0.0001	0.0001	0.0001	0.082634	0.0001	0.0001	0.0001	0.0001	0.0001	0	0	12	0	0	0	0	0	0	0	4	0	0	0	0	0	0	0
ENSGALG00000000891	chr19	500330	504124	+	NSUN5	ENSGALT00000001309	GO:0005730(nucleolus);GO:0008168(methyltransferase activity);GO:0032259(methylation)	NA	NA	NA	probable 28S rRNA (cytosine-C(5))-methyltransferase [Gallus gallus]	protein_coding	3.16167	2.97404	1.86485	3.60695	0.867883	2.17558	2.24341	1.23835	2.63514	2.2522	2.82826	4.33016	2.24608	1.97455	3.00426	3.62479	3.03548	3.15412	686	355	374	366	234	444	110	251	264	341	148	305	234	482	626	359	494	494
ENSGALG00000000892	chr26	2562702	2564995	-	IL10	ENSGALT00000001312	GO:0002740(negative regulation of cytokine secretion involved in immune response);GO:0002826(negative regulation of T-helper 1 type immune response);GO:0002875(negative regulation of chronic inflammatory response to antigenic stimulus);GO:0002904(positive regulation of B cell apoptotic process);GO:0005125(cytokine activity);GO:0005576(extracellular region);GO:0005615(extracellular space);GO:00069…	04068(FoxO signaling pathway);04060(Cytokine-cytokine receptor interaction);04625(C-type lectin receptor signaling pathway);04672(Intestinal immune network for IgA production)	K05443	NA	PREDICTED: interleukin-10 [Coturnix japonica]	protein_coding	0.0001	0.107524	0.0001	0.0001	0.0001	0.0001	0.0001	0.0001	0.0001	0.0001	0.0001	0.0001	0.0001	0.0001	0.0001	0.0001	0.0001	0.0001	0	0	0	4	0	0	0	0	0	0	0	0	0	0	0	0	0	0
ENSGALG00000000893	chr11	19836052	19846702	+	TAT	ENSGALT00000001314	GO:0004838(L-tyrosine:2-oxoglutarate aminotransferase activity);GO:0005739(mitochondrion);GO:0006103(2-oxoglutarate metabolic process);GO:0006536(glutamate metabolic process);GO:0006572(tyrosine catabolic process);GO:0009058(biosynthetic process);GO:0030170(pyridoxal phosphate binding)	00270(Cysteine and methionine metabolism);00350(Tyrosine metabolism);00360(Phenylalanine metabolism);00400(Phenylalanine, tyrosine and tryptophan biosynthesis);00130(Ubiquinone and other terpenoid-quinone biosynthesis)	K00815	EC:2.6.1.5	tyrosine aminotransferase [Gallus gallus]	protein_coding	0.0001	0.0001	0.0001	0.0001	0.0001	0.0001	0.0001	0.0001	0.0001	0.0001	0.0001	0.0001	0.0001	0.0001	0.0001	0.0001	0.0001	0.0001	0	0	0	0	0	0	0	0	0	0	0	0	0	0	0	0	0	0
ENSGALG00000000895	chr23	1924584	1933500	+	NUDC	ENSGALT00000001317	GO:0005737(cytoplasm)	NA	NA	NA	nuclear migration protein nudC [Gallus gallus]	protein_coding	61.04	77.0162	74.4631	54.4795	53.3331	59.871	62.4523	53.7387	53.7385	55.7312	63.1942	60.9863	63.5485	67.7988	54.7583	58.23	56.3691	67.9509	8852	6277	9697	8677	8550	6140	6161	6310	6730	10711	5858	5690	5293	8049	9220	7348	8411	9745
ENSGALG00000000901	chr11	19856230	19857745	+	ENSGALG00000000901	ENSGALT00000001323	GO:0000139(Golgi membrane);GO:0001517(N-acetylglucosamine 6-O-sulfotransferase activity);GO:0005802(trans-Golgi network);GO:0005975(carbohydrate metabolic process);GO:0006044(N-acetylglucosamine metabolic process);GO:0006477(protein sulfation);GO:0016021(integral component of membrane)	00533(Glycosaminoglycan biosynthesis - keratan sulfate)	K04746	EC:2.8.2.-	carbohydrate sulfotransferase 4 [Gallus gallus]	protein_coding	0.0001	0.0001	0.0001	0.0001	0.0001	0.0001	0.0001	0.0001	0.0001	0.0001	0.0001	0.0001	0.0001	0.0001	0.0001	0.0001	0.0001	0.0001	0	0	0	0	0	0	0	0	0	0	0	0	0	0	0	0	0	0
ENSGALG00000000902	chr23	1939316	1944798	-	KDF1	ENSGALT00000001324	GO:0003334(keratinocyte development);GO:0005938(cell cortex);GO:0010482(regulation of epidermal cell division);GO:0010839(negative regulation of keratinocyte proliferation);GO:0016331(morphogenesis of embryonic epithelium);GO:0030054(cell junction);GO:0031252(cell leading edge);GO:0045606(positive regulation of epidermal cell differentiation);GO:0048589(developmental growth);GO:0060887(limb epide…	NA	NA	NA	keratinocyte differentiation factor 1 [Gallus gallus]	protein_coding	0.0001	0.067883	0.102387	0.031283	0.0001	0.0001	0.0001	0.0001	0.0001	0.0001	0.197328	0.111818	0.053319	0.0001	0.109813	0.0001	0.0001	0.028364	16	0	9	8	12	4	0	0	0	0	0	0	0	16	0	23	0	4
ENSGALG00000000903	chr11	19863899	19867114	-	TERF2IP	ENSGALT00000001325	GO:0003677(DNA binding)	NA	NA	NA	telomeric repeat-binding factor 2-interacting protein 1 [Numida meleagris]	protein_coding	13.8975	23.1863	20.7084	16.9577	23.3245	19.0047	20.1214	20.4032	15.8082	21.4955	6.47243	24.2048	27.9173	29.1337	23.4284	30.7989	22.8918	20.8775	4144	1686	5024	3081	2804	2254	3178	2363	2557	5428	2623	1974	2408	4062	5751	888	4029	3531
ENSGALG00000000905	chr25	383948	386254	-	PSMB4	ENSGALT00000029152	GO:0001530(lipopolysaccharide binding);GO:0002862(negative regulation of inflammatory response to antigenic stimulus);GO:0004298(threonine-type endopeptidase activity);GO:0005634(nucleus);GO:0005737(cytoplasm);GO:0005839(proteasome core complex);GO:0051603(proteolysis involved in cellular protein catabolic process);GO:0070062(extracellular exosome)	03050(Proteasome)	K02736	EC:3.4.25.1	proteasome subunit beta type-4 [Gallus gallus]	protein_coding	185.646	292.363	155.011	203.855	167.635	179.321	153.478	161.903	180.698	216.377	385.754	266.671	227.886	295.685	223.675	189.866	312.611	269.862	16492	8134	14815	14033	7583	9788	8250	8053	7046	19902	7519	8152	8755	14008	12809	19109	19874	16489
ENSGALG00000000906	chr17	10574805	10660252	+	RALGPS1	ENSGALT00000092370;ENSGALT00000051891;ENSGALT00000054976;ENSGALT00000097803;ENSGALT00000001330;ENSGALT00000049922;ENSGALT00000106384	GO:0005622(intracellular);GO:0007264(small GTPase mediated signal transduction);GO:0008321(Ral guanyl-nucleotide exchange factor activity);GO:0032485(regulation of Ral protein signal transduction);GO:0043547(positive regulation of GTPase activity);GO:0043547(positive regulation of GTPase activity)	04014(Ras signaling pathway);04010(MAPK signaling pathway);04010(MAPK signaling pathway)	K12326	NA	ras-specific guanine nucleotide-releasing factor RalGPS1 isoform X2 [Gallus gallus];ras-specific guanine nucleotide-releasing factor RalGPS1 isoform X1 [Gallus gallus]	protein_coding	0.688883	1.56679	1.33476	1.56559	1.06169	2.39069	1.57622	1.87649	1.84175	1.9496	0.111955	2.08721	2.98402	4.62044	4.15274	4.40305	3.39161	3.40082	580	136	872	339	295	339	236	483	327	1395	393	374	355	1168	1333	25	969	933
ENSGALG00000000907	chr11	19866566	19879472	+	KARS	ENSGALT00000001334;ENSGALT00000047563	GO:0003676(nucleic acid binding);GO:0004824(lysine-tRNA ligase activity);GO:0005524(ATP binding);GO:0005739(mitochondrion);GO:0006430(lysyl-tRNA aminoacylation);GO:0015630(microtubule cytoskeleton);GO:0015630(microtubule cytoskeleton)	00970(Aminoacyl-tRNA biosynthesis);00970(Aminoacyl-tRNA biosynthesis)	K04567	EC:6.1.1.6	lysine--tRNA ligase [Gallus gallus];lysine--tRNA ligase isoform X2 [Gallus gallus]	protein_coding	45.2405	72.3408	61.8868	56.7865	51.2699	52.8576	50.0079	49.224	55.1847	52.1572	50.5	61.3341	59.0586	65.3156	57.2547	56.139	51.6428	57.6673	12458	6510	12610	11404	9944	8955	8287	7796	7541	14439	7508	8177	6932	11776	12439	8216	10784	11573
ENSGALG00000000908	chr11	19878815	19899510	+	ADAT1	ENSGALT00000001336	GO:0003723(RNA binding);GO:0008033(tRNA processing);GO:0008251(tRNA-specific adenosine deaminase activity)	NA	NA	NA	tRNA-specific adenosine deaminase 1 isoform X3 [Gallus gallus]	protein_coding	3.85448	11.2683	9.8108	9.16339	9.87252	7.57343	10.7299	11.6486	8.7046	7.78089	2.05556	8.4863	8.68521	9.96169	7.9034	10.0722	10.6048	8.53783	1614	520	1737	1664	1476	1353	1494	1046	1515	2062	1664	1208	969	1522	2090	314	2073	1605
ENSGALG00000000909	chr27	3697600	3702163	-	GFAP	ENSGALT00000001337	GO:0005198(structural molecule activity);GO:0005737(cytoplasm);GO:0005882(intermediate filament);GO:0010625(positive regulation of Schwann cell proliferation);GO:0010977(negative regulation of neuron projection development);GO:0014002(astrocyte development);GO:0016020(membrane);GO:0030198(extracellular matrix organization);GO:0031102(neuron projection regeneration);GO:0043209(myelin sheath);GO:00…	NA	NA	NA	glial fibrillary acidic protein [Gallus gallus]	protein_coding	0.0001	0.236258	0.0001	0.0001	0.0001	0.0001	0.095507	0.0001	0.097193	0.0001	0.398056	0.050283	0.058916	0.080029	0.098811	0.06853	0.109649	0.07634	8	0	10	30	0	0	0	0	12	14	0	12	0	16	12	51	18	13
ENSGALG00000000911	chr26	2575609	2578946	+	IL19	ENSGALT00000001340	GO:0005125(cytokine activity);GO:0005615(extracellular space);GO:0006954(inflammatory response);GO:0006955(immune response);GO:0042226(interleukin-6 biosynthetic process);GO:0046427(positive regulation of JAK-STAT cascade);GO:0072593(reactive oxygen species metabolic process);GO:2001237(negative regulation of extrinsic apoptotic signaling pathway);GO:2001244(positive regulation of intrinsic apopt…	04060(Cytokine-cytokine receptor interaction)	K22667	NA	interleukin-20 [Gallus gallus]	protein_coding	0.0001	0.0001	0.0001	0.0001	0.0001	0.0001	0.0001	0.0001	0.0001	0.0001	0.0001	0.0001	0.0001	0.0001	0.0001	0.0001	0.0001	0.0001	0	0	0	0	0	0	0	0	0	0	0	0	0	0	0	0	0	0
ENSGALG00000000913	chr11	19912187	19927726	+	CHST6	ENSGALT00000083432;ENSGALT00000001342;ENSGALT00000083667	GO:0000139(Golgi membrane);GO:0001517(N-acetylglucosamine 6-O-sulfotransferase activity);GO:0005975(carbohydrate metabolic process);GO:0006044(N-acetylglucosamine metabolic process);GO:0016021(integral component of membrane);GO:0018146(keratan sulfate biosynthetic process);GO:0018146(keratan sulfate biosynthetic process)	00533(Glycosaminoglycan biosynthesis - keratan sulfate);00533(Glycosaminoglycan biosynthesis - keratan sulfate)	K09671	EC:2.8.2.-	hypothetical protein H355_009118 [Colinus virginianus];PREDICTED: uncharacterized protein LOC107319444 [Coturnix japonica]	protein_coding	0.606984	2.63847	1.09427	1.43397	1.6039	1.19283	1.3351	1.38594	1.20836	1.1228	0.183744	1.40858	1.72648	1.23565	2.0538	1.29293	0.886721	1.33108	338	104	435	491	209	268	306	208	238	323	250	211	176	499	339	36	219	316
ENSGALG00000000914	chr27	3695485	3696729	+	FAM187A	ENSGALT00000001343	GO:0016021(integral component of membrane)	NA	NA	NA	Ig-like V-type domain-containing protein FAM187A [Gallus gallus]	protein_coding	0.0001	0.0001	0.0001	0.0001	0.0001	0.0001	0.046889	0.0001	0.0001	0.0001	0.0001	0.0001	0.0001	0.0001	0.0001	0.0001	0.0001	0.0001	0	0	0	0	0	0	0	0	3	0	0	0	0	0	0	0	0	0
ENSGALG00000000918	chr27	3690449	3694265	+	CCDC103	ENSGALT00000104557;ENSGALT00000098687;ENSGALT00000001352;ENSGALT00000107881	GO:0001947(heart looping);GO:0003341(cilium movement);GO:0036158(outer dynein arm assembly);GO:0036159(inner dynein arm assembly);GO:0042803(protein homodimerization activity);GO:0070286(axonemal dynein complex assembly);GO:0071907(determination of digestive tract left/right asymmetry);GO:0005575(cellular_component);GO:0005737(cytoplasm);GO:0005929(cilium);GO:0030030(cell projection organization)…	NA	NA	NA	coiled-coil domain-containing protein 103 [Gallus gallus]	protein_coding	0.251345	0.260202	0.243305	0.473173	0.08148	0.332364	0.189173	0.236921	0.241941	0.58953	0.45963	0.408485	0.376856	0.404361	0.374635	0.798897	0.595503	0.588332	35	16	36	18	17	32	6	21	13	40	16	15	34	33	76	32	53	50
ENSGALG00000000919	chr26	2580165	2590723	-	PIGR	ENSGALT00000001353	GO:0001580(detection of chemical stimulus involved in sensory perception of bitter taste);GO:0001792(polymeric immunoglobulin receptor activity);GO:0002415(immunoglobulin transcytosis in epithelial cells mediated by polymeric immunoglobulin receptor);GO:0005154(epidermal growth factor receptor binding);GO:0005576(extracellular region);GO:0005615(extracellular space);GO:0005886(plasma membrane);GO…	04672(Intestinal immune network for IgA production)	K13073	NA	polymeric immunoglobulin receptor isoform X1 [Gallus gallus]	protein_coding	0.0001	0.160007	0.054732	0.137677	0.052461	0.1314	0.141223	0.067596	0.0001	0.033145	0.403035	0.077865	0.403485	0.312228	0.339784	0.094959	0.278674	0.128425	14	0	74	22	8	19	8	17	19	59	9	0	4	60	18	56	50	23
ENSGALG00000000920	chr25	390267	399593	+	CGN	ENSGALT00000001354	GO:0003774(motor activity);GO:0016459(myosin complex)	04530(Tight junction)	K06102	NA	cingulin [Gallus gallus]	pseudogene	0.037789	0.570518	0.07018	0.116335	0.026208	0.31409	0.104248	0.018515	0.132132	0.10625	0.120026	0.216341	0.455737	0.141313	0.069817	0.138596	0.454518	0.152703	59	8	130	120	16	25	6	62	21	42	4	27	19	20	41	27	127	41
ENSGALG00000000927	chr17	10600666	10618538	-	ANGPTL2	ENSGALT00000001362	GO:0070062(extracellular exosome)	NA	NA	NA	angiopoietin-related protein 2 precursor [Gallus gallus]	protein_coding	7.53761	21.281	5.6197	12.5202	10.3559	17.0976	9.66293	11.2197	10.2523	9.35935	2.0684	6.34207	18.4888	14.3239	8.72829	14.9668	10.4491	6.22458	1081	910	3310	2813	758	1656	1404	2115	1222	2655	1435	1274	1043	1506	2781	283	1830	1048
ENSGALG00000000934	chr17	10544180	10549641	+	ZBTB43	ENSGALT00000001372	GO:0003677(DNA binding);GO:0005634(nucleus);GO:0046872(metal ion binding)	NA	NA	NA	zinc finger and BTB domain-containing protein 43 isoform X1 [Neopelma chrysocephalum]	protein_coding	0.750827	2.77875	0.544625	1.01233	1.00781	1.58792	0.960117	1.12284	1.46136	1.51231	0.519588	2.09303	3.18316	3.86137	2.36576	2.13211	2.42475	2.45856	344	88	549	354	71	129	132	190	117	690	139	175	163	394	382	69	409	399
ENSGALG00000000943	chr23	2005470	2021064	+	WDTC1	ENSGALT00000001392;ENSGALT00000093984	GO:0000122(negative regulation of transcription by RNA polymerase II);GO:0004857(enzyme inhibitor activity);GO:0005634(nucleus);GO:0005829(cytosol);GO:0006006(glucose metabolic process);GO:0008361(regulation of cell size);GO:0032869(cellular response to insulin stimulus);GO:0035264(multicellular organism growth);GO:0042393(histone binding);GO:0042826(histone deacetylase binding);GO:0043086(negati…	NA	NA	NA	WD and tetratricopeptide repeats protein 1 [Gallus gallus]	protein_coding	175.329	90.9642	143.042	88.1141	116.298	112.093	122.58	108.57	102.608	121.3	188.454	132.977	112.27	122.545	102.604	113.074	135.691	96.4001	22334	20862	19822	11858	19004	11490	15544	13670	15284	22401	13693	12572	13330	17452	20717	25353	23428	15997
ENSGALG00000000944	chr19	707198	710407	-	SUPT4H1	ENSGALT00000103668;ENSGALT00000001394	GO:0005634(nucleus);GO:0006351(transcription, DNA-templated);GO:0008270(zinc ion binding);GO:0032786(positive regulation of DNA-templated transcription, elongation);GO:0006368(transcription elongation from RNA polymerase II promoter);GO:0032044(DSIF complex);GO:0034244(negative regulation of transcription elongation from RNA polymerase II promoter);GO:0045944(positive regulation of transcription …	NA	NA	NA	PREDICTED: transcription elongation factor SPT4 [Meleagris gallopavo];transcription elongation factor SPT4 [Gallus gallus]	protein_coding	8.33897	11.2293	6.66462	8.58487	7.38498	6.87197	8.36991	6.7022	7.2778	8.99263	12.6284	7.58921	9.88952	8.27952	8.48614	7.07222	10.8483	7.06667	650	506	890	747	452	571	503	428	533	772	431	455	504	736	660	866	955	599
ENSGALG00000000946	chr13	2140881	2170325	-	PFDN1	ENSGALT00000001396;ENSGALT00000051870;ENSGALT00000087601	GO:0006457(protein folding);GO:0016272(prefoldin complex);GO:0044183(protein binding involved in protein folding);GO:0051082(unfolded protein binding);GO:0051082(unfolded protein binding)	NA	NA	NA	prefoldin subunit 1 [Apteryx rowi];prefoldin subunit 1 isoform 2 [Gallus gallus];prefoldin subunit 1 isoform 1 [Gallus gallus]	protein_coding	29.6929	23.2676	26.1901	23.9194	20.0315	26.3243	21.1086	23.9225	23.0004	23.546	33.2562	16.0961	13.8046	16.4697	16.0695	19.7071	19.5409	19.8993	2146	2804	1935	2408	2761	2475	2124	2548	2089	2390	2394	2236	2053	2169	2865	3550	2677	2621
ENSGALG00000000949	chr13	2173845	2180352	-	HBEGF	ENSGALT00000001401	GO:0005154(epidermal growth factor receptor binding);GO:0005515(protein binding);GO:0005615(extracellular space);GO:0005887(integral component of plasma membrane);GO:0007173(epidermal growth factor receptor signaling pathway);GO:0008016(regulation of heart contraction);GO:0008083(growth factor activity);GO:0008201(heparin binding);GO:0008284(positive regulation of cell proliferation);GO:0009986(c…	04012(ErbB signaling pathway);04912(GnRH signaling pathway)	K08523	NA	proheparin-binding EGF-like growth factor precursor [Gallus gallus]	protein_coding	5.49089	2.80768	14.7776	4.12216	5.47598	10.8246	7.22393	2.77946	4.85169	11.494	14.8143	4.52867	7.33767	2.89716	15.6824	8.94347	4.66168	9.16195	369	317	628	178	952	261	355	640	437	257	170	288	612	1293	794	966	390	737
ENSGALG00000000950	chr17	10262203	10306872	+	MVB12B	ENSGALT00000090702;ENSGALT00000071239;ENSGALT00000001402;ENSGALT00000070358;ENSGALT00000102072	GO:0000813(ESCRT I complex);GO:0005634(nucleus);GO:0005769(early endosome);GO:0005770(late endosome);GO:0005829(cytosol);GO:0005886(plasma membrane);GO:0008289(lipid binding);GO:0019075(virus maturation);GO:0042058(regulation of epidermal growth factor receptor signaling pathway);GO:0048524(positive regulation of viral process);GO:0070062(extracellular exosome);GO:0070062(extracellular exosome)	04144(Endocytosis);04144(Endocytosis)	K12186	NA	multivesicular body subunit 12B isoform X1 [Gallus gallus];PREDICTED: multivesicular body subunit 12B isoform X1 [Coturnix japonica]	protein_coding	7.3019	14.4154	13.8938	12.4489	13.5735	12.2866	11.9703	8.23016	14.1433	9.10906	7.48943	7.53701	14.6661	16.8655	17.2053	18.5948	17.5887	16.6176	3553	2441	7267	5276	5182	4557	5092	4206	4190	8652	2913	4864	2810	8213	9561	2828	8523	7739
ENSGALG00000000955	chr23	2028432	2033279	+	TMEM222	ENSGALT00000001409	GO:0016021(integral component of membrane)	03040(Spliceosome)	K11092	NA	transmembrane protein 222 isoform X1 [Gallus gallus]	protein_coding	4.42329	4.87793	3.13163	3.7415	3.85135	4.18271	4.44254	2.16703	3.44645	2.84345	5.47116	6.85641	4.47915	4.20429	5.62498	3.58956	5.2656	3.65552	659	301	452	364	238	279	295	292	317	440	157	242	179	547	376	421	520	347
ENSGALG00000000962	chr24	342462	353153	-	PUS3	ENSGALT00000001417	GO:0003723(RNA binding);GO:0009982(pseudouridine synthase activity);GO:0031119(tRNA pseudouridine synthesis)	NA	NA	NA	tRNA pseudouridine(38/39) synthase [Gallus gallus]	protein_coding	3.51548	4.98067	1.9206	4.09148	2.82008	2.72201	3.20704	3.71843	2.47861	2.84041	4.49915	2.89076	3.10969	3.08168	2.98249	2.76474	3.18883	3.46868	320	276	362	428	168	351	248	219	264	371	309	200	206	334	334	399	363	379
ENSGALG00000000966	chr21	693159	714164	+	NPHP4	ENSGALT00000082524;ENSGALT00000001430	GO:0005737(cytoplasm);GO:0005813(centrosome);GO:0005911(cell-cell junction);GO:0030317(flagellated sperm motility);GO:0032391(photoreceptor connecting cilium);GO:0035845(photoreceptor cell outer segment organization);GO:0035869(ciliary transition zone);GO:0045494(photoreceptor cell maintenance);GO:0060041(retina development in camera-type eye);GO:0090090(negative regulation of canonical Wnt signa…	NA	NA	NA	nephrocystin-4 isoform X1 [Gallus gallus]	protein_coding	0.980529	1.52251	0.752081	1.09824	0.490176	0.909487	0.873146	0.988287	0.73701	0.901542	1.229	1.17278	1.03572	1.2675	1.22374	1.74333	1.54658	0.973828	379	225	351	382	193	276	126	214	210	446	241	175	191	400	614	318	513	311
ENSGALG00000000972	chr17	10026746	10123535	+	PBX3	ENSGALT00000059403;ENSGALT00000061641;ENSGALT00000079937;ENSGALT00000001436	GO:0000980(RNA polymerase II distal enhancer sequence-specific DNA binding);GO:0002087(regulation of respiratory gaseous exchange by neurological system process);GO:0005634(nucleus);GO:0005667(transcription factor complex);GO:0006366(transcription by RNA polymerase II);GO:0007387(anterior compartment pattern formation);GO:0007388(posterior compartment specification);GO:0007585(respiratory gaseous…	05202(Transcriptional misregulation in cancers);05202(Transcriptional misregulation in cancers)	K15610	NA	PREDICTED: pre-B-cell leukemia transcription factor 3 isoform X3 [Coturnix japonica];pre-B-cell leukemia transcription factor 3 [Gallus gallus];pre-B-cell leukemia transcription factor 3 isoform X3 [Numida meleagris]	protein_coding	1.72886	3.76581	3.4893	3.5704	1.47075	3.14213	3.75291	4.07342	3.07351	3.63403	1.43632	3.10114	3.28603	4.20079	3.92027	4.74858	2.69901	3.85245	772	305	861	728	688	690	292	568	694	1138	762	559	592	988	1289	287	691	947
ENSGALG00000000975	chr21	916953	919088	+	C1orf174	ENSGALT00000001441	GO:0005634(nucleus)	NA	NA	NA	UPF0688 protein C1orf174 homolog [Gallus gallus]	protein_coding	6.92866	9.69807	10.3032	10.9482	9.85655	8.58018	10.8212	6.03343	8.2393	9.00834	4.96261	11.6717	8.3101	13.8715	9.93445	12.3797	7.82265	10.4461	1057	445	791	682	738	770	710	564	727	1367	410	544	534	911	1222	360	728	934
ENSGALG00000000977	chr17	9939834	10024847	-	MAPKAP1	ENSGALT00000094762;ENSGALT00000103167;ENSGALT00000103952;ENSGALT00000001443;ENSGALT00000108058	GO:0005546(phosphatidylinositol-4,5-bisphosphate binding);GO:0005547(phosphatidylinositol-3,4,5-trisphosphate binding);GO:0005654(nucleoplasm);GO:0005794(Golgi apparatus);GO:0005886(plasma membrane);GO:0017016(Ras GTPase binding);GO:0019901(protein kinase binding);GO:0021762(substantia nigra development);GO:0031932(TORC2 complex);GO:0043325(phosphatidylinositol-3,4-bisphosphate binding);GO:004658…	04150(mTOR signaling pathway);04150(mTOR signaling pathway)	K20410	NA	target of rapamycin complex 2 subunit MAPKAP1 [Gallus gallus];target of rapamycin complex 2 subunit MAPKAP1 isoform X3 [Gallus gallus];target of rapamycin complex 2 subunit MAPKAP1 isoform X2 [Gallus gallus]	protein_coding	7.31772	13.1908	8.77229	9.49429	12.4816	10.7428	13.3796	12.5405	12.3946	11.5975	5.49552	10.2074	11.4686	13.5748	10.4032	9.34364	14.337	8.52205	1818	925	2148	1823	1236	1313	1770	1390	1769	2632	1677	1611	1351	1877	1816	784	2626	1500
ENSGALG00000000978	chr21	923773	935424	+	CEP104	ENSGALT00000001445;ENSGALT00000056108	GO:0005814(centriole);GO:0005814(centriole)	NA	NA	NA	centrosomal protein of 104 kDa isoform X1 [Gallus gallus]	protein_coding	1.36841	3.08444	2.02523	1.30762	2.01034	2.22975	1.69577	1.33873	1.54244	1.32072	0.373944	1.3912	2.39046	2.24567	1.05572	1.9833	1.25198	1.05426	281	197	509	484	324	206	323	328	255	494	204	228	175	216	437	61	260	212
ENSGALG00000000988	chr27	3673094	3689797	-	EFTUD2	ENSGALT00000088580;ENSGALT00000089928;ENSGALT00000001458	GO:0003924(GTPase activity);GO:0005525(GTP binding);GO:0005622(intracellular);GO:0005737(cytoplasm);GO:0006397(mRNA processing);GO:0006412(translation);GO:0008380(RNA splicing);GO:0015030(Cajal body);GO:0016020(membrane);GO:0016607(nuclear speck);GO:0071013(catalytic step 2 spliceosome);GO:0071013(catalytic step 2 spliceosome)	03040(Spliceosome);03040(Spliceosome)	K12852	NA	116 kDa U5 small nuclear ribonucleoprotein component [Gallus gallus];116 kDa U5 small nuclear ribonucleoprotein component [Corapipo altera]	protein_coding	10.7507	13.9949	8.36851	10.3888	7.63139	7.37291	9.31823	7.11483	7.24469	8.56594	16.8644	10.1668	8.0583	10.4421	7.68052	8.96368	9.62252	6.10246	3421	2563	2851	3655	2228	2714	2043	1801	2328	3824	1798	1779	1887	2618	3290	4545	3329	2030
ENSGALG00000000990	chr20	97923	123851	-	SRSF6	ENSGALT00000001462;ENSGALT00000047622;ENSGALT00000105979	GO:0000166(nucleotide binding);GO:0000380(alternative mRNA splicing, via spliceosome);GO:0000381(regulation of alternative mRNA splicing, via spliceosome);GO:0000398(mRNA splicing, via spliceosome);GO:0003723(RNA binding);GO:0005515(protein binding);GO:0005654(nucleoplasm);GO:0006369(termination of RNA polymerase II transcription);GO:0006376(mRNA splice site selection);GO:0006405(RNA export from …	03040(Spliceosome);05168(Herpes simplex infection);05168(Herpes simplex infection)	K12893	NA	PREDICTED: serine/arginine-rich splicing factor 6, partial [Meleagris gallopavo];PREDICTED: serine/arginine-rich splicing factor 6 isoform X1 [Coturnix japonica];serine/arginine-rich splicing factor 6 [Urocitellus parryii]	protein_coding	12.9406	41.737	21.0965	24.7662	18.0968	27.1788	29.5394	19.9325	28.9675	20.6526	9.8686	24.2419	25.7524	21.4145	22.1452	22.6998	24.0877	22.0594	5574	2108	6224	7447	3838	4421	3311	4538	5043	5359	3442	4858	3107	5156	5693	1818	5693	5011
ENSGALG00000000991	chr23	2413031	2419046	+	TAF12	ENSGALT00000001463	GO:0000124(SAGA complex);GO:0000125(PCAF complex);GO:0001102(RNA polymerase II activating transcription factor binding);GO:0003674(molecular_function);GO:0003677(DNA binding);GO:0003700(DNA binding transcription factor activity);GO:0003713(transcription coactivator activity);GO:0004402(histone acetyltransferase activity);GO:0005575(cellular_component);GO:0005634(nucleus);GO:0005669(transcription …	03022(Basal transcription factors)	K03126	NA	transcription initiation factor TFIID subunit 12 isoform X1 [Gallus gallus]	protein_coding	40.0528	33.4682	25.1009	27.2383	23.6378	29.7315	30.5815	29.8606	20.81	30.2939	28.1966	21.9506	22.905	29.1215	21.082	26.0944	27.9168	21.6846	1660	2145	1821	1964	1501	1599	1422	1632	1717	2396	1696	1148	1499	1614	2152	1708	2170	1620
ENSGALG00000000993	chr17	9897730	9941204	+	GAPVD1	ENSGALT00000064778;ENSGALT00000098652;ENSGALT00000092719;ENSGALT00000063661;ENSGALT00000097378;ENSGALT00000001466	GO:0005085(guanyl-nucleotide exchange factor activity);GO:0005829(cytosol);GO:0007165(signal transduction);GO:0032794(GTPase activating protein binding);GO:0043547(positive regulation of GTPase activity);GO:0051223(regulation of protein transport);GO:0051223(regulation of protein transport)	NA	NA	NA	GTPase-activating protein and VPS9 domain-containing protein 1 isoform X3 [Gallus gallus];GTPase-activating protein and VPS9 domain-containing protein 1 isoform X1 [Gallus gallus];GTPase-activating protein and VPS9 domain-containing protein 1 [Gallus gallus]	protein_coding	2.90171	9.62961	2.8371	8.00571	5.83475	8.35234	3.90709	3.76739	6.45063	7.10925	1.72992	9.74755	10.9649	13.482	8.50187	8.89328	8.87599	9.18192	5535	1169	6543	4244	1274	3530	2637	3444	1647	8330	1607	2672	2641	4888	5508	787	5180	5150
ENSGALG00000000994	chr23	2419840	2421026	-	ENSGALG00000000994	ENSGALT00000001470	GO:0005525(GTP binding);GO:0005622(intracellular);GO:0007264(small GTPase mediated signal transduction)	NA	NA	NA	ras-related protein Rab-42 [Gallus gallus]	protein_coding	0.0001	0.353181	0.774848	0.607153	0.247285	0.942286	0.519564	0.39311	0.181244	0.357811	0.580249	0.885789	0.65592	1.65758	0.534878	0.345913	0.696265	0.349926	38	0	30	12	27	21	9	30	17	77	13	6	10	24	17	20	31	15
ENSGALG00000000996	chr28	2185439	2206151	+	ENSGALG00000000996	ENSGALT00000047030	GO:0005654(nucleoplasm);GO:0005765(lysosomal membrane);GO:0006886(intracellular protein transport);GO:0010008(endosome membrane);GO:0030123(AP-3 adaptor complex);GO:0033365(protein localization to organelle);GO:0035646(endosome to melanosome transport);GO:0043195(terminal bouton);GO:0048007(antigen processing and presentation, exogenous lipid antigen via MHC class Ib);GO:0048490(anterograde synap…	04142(Lysosome)	K12396	NA	PREDICTED: AP-3 complex subunit delta-1 isoform X1 [Calidris pugnax]	protein_coding	9.20581	16.3411	11.563	11.1423	11.6994	11.534	14.6644	11.7121	11.132	10.9812	6.25523	12.063	13.1052	14.8281	13.558	13.0604	16.554	13.3506	2156	1166	2462	2267	1635	1546	1664	1497	1946	2884	1572	1451	1284	2454	2546	896	3041	2357
ENSGALG00000000997	chr27	3660178	3663464	-	GJC3	ENSGALT00000001473	GO:0001570(vasculogenesis);GO:0005216(ion channel activity);GO:0005922(connexin complex);GO:0007268(chemical synaptic transmission);GO:0007601(visual perception);GO:0016021(integral component of membrane);GO:0034220(ion transmembrane transport);GO:0048468(cell development);GO:0048738(cardiac muscle tissue development)	NA	NA	NA	gap junction gamma-1 protein [Gallus gallus]	protein_coding	2.27719	3.13601	2.21444	1.70213	1.85038	3.48019	3.89112	1.9356	2.73548	3.03626	2.13106	2.38063	2.98562	2.29369	2.63682	1.9761	2.07803	1.07185	310	210	409	317	228	172	192	329	376	325	190	260	259	348	281	223	278	138
ENSGALG00000000998	chr23	2421689	2430878	-	MTFR1L	ENSGALT00000089082;ENSGALT00000001474;ENSGALT00000071466	GO:0000266(mitochondrial fission);GO:0005739(mitochondrion);GO:0009060(aerobic respiration);GO:0009060(aerobic respiration)	NA	NA	NA	mitochondrial fission regulator 1-like [Gallus gallus]	protein_coding	57.7304	41.3767	28.8626	33.0433	33.2604	32.036	28.2121	35.5894	31.8622	32.8239	46.3045	27.0907	33.0333	41.7474	30.6176	34.9971	48.0261	31.6584	5016	7572	6429	5946	4228	4751	4901	4308	3878	8413	4949	4304	3977	5742	7069	6868	9142	5792
ENSGALG00000000999	chr11	456154	457818	+	ZNF319	ENSGALT00000001475	GO:0003676(nucleic acid binding);GO:0005634(nucleus);GO:0046872(metal ion binding)	NA	NA	NA	zinc finger protein 319 [Gallus gallus]	protein_coding	13.3914	6.88266	8.48887	7.91583	5.01384	8.62334	9.2831	8.24035	7.12614	8.45119	15.8611	11.2657	11.4259	12.7881	12.2422	13.3372	14.8073	12.8807	1259	1060	1342	597	750	687	446	700	770	1555	692	581	618	1385	1625	1419	1700	1422
ENSGALG00000001000	chr17	9890855	9894996	-	HSPA5	ENSGALT00000001476	GO:0005515(protein binding);GO:0005524(ATP binding);GO:0005788(endoplasmic reticulum lumen);GO:0005793(endoplasmic reticulum-Golgi intermediate compartment);GO:0005886(plasma membrane);GO:0005925(focal adhesion);GO:0006983(ER overload response);GO:0008180(COP9 signalosome);GO:0009986(cell surface);GO:0016887(ATPase activity);GO:0019904(protein domain specific binding);GO:0021589(cerebellum struct…	03060(Protein export);04141(Protein processing in endoplasmic reticulum)	K09490	NA	endoplasmic reticulum chaperone BiP precursor [Gallus gallus]	protein_coding	53.9066	94.8691	55.5595	45.1646	54.968	44.5101	51.7632	63.33	47.1218	35.4579	41.26	106.737	55.8294	68.0556	39.9019	39.805	54.5049	38.5114	17276	6181	9499	11917	7114	5676	7080	5231	6220	11989	7697	5564	3755	6540	7028	5349	9069	6159
ENSGALG00000001003	chr23	2432697	2435041	-	ENSGALG00000001003	ENSGALT00000001481	GO:0003016(respiratory system process);GO:0007005(mitochondrion organization);GO:0014816(skeletal muscle satellite cell differentiation);GO:0014858(positive regulation of skeletal muscle cell proliferation);GO:0014873(response to muscle activity involved in regulation of muscle adaptation);GO:0033555(multicellular organismal response to stress);GO:0034599(cellular response to oxidative stress);GO…	NA	NA	NA	selenoprotein N precursor [Gallus gallus]	protein_coding	11.3305	10.6019	4.14434	7.01688	5.08691	9.75355	8.24173	6.63454	6.74509	5.74245	10.3397	7.48473	7.06459	8.38801	6.51951	7.92722	7.29078	8.96487	620	664	615	681	272	451	335	586	506	756	413	407	311	547	716	685	620	733
ENSGALG00000001006	chr21	946988	976104	-	TP73	ENSGALT00000001487	GO:0000122(negative regulation of transcription by RNA polymerase II);GO:0000785(chromatin);GO:0000978(RNA polymerase II proximal promoter sequence-specific DNA binding);GO:0002039(p53 binding);GO:0003682(chromatin binding);GO:0003684(damaged DNA binding);GO:0003690(double-stranded DNA binding);GO:0003700(DNA binding transcription factor activity);GO:0005654(nucleoplasm);GO:0005667(transcription …	04115(p53 signaling pathway)	K10148	NA	tumor protein p73 isoform X1 [Gallus gallus]	protein_coding	2.19732	3.39739	1.24676	0.687618	1.17891	1.81438	1.86631	2.71902	1.21405	1.73278	2.66228	1.33563	1.6482	1.38398	1.17829	1.39618	0.983125	0.996923	251	292	325	495	185	101	176	247	260	283	383	166	213	224	286	400	190	185
ENSGALG00000001013	chr17	9883271	9888343	-	PPP6C	ENSGALT00000001495	GO:0004722(protein serine/threonine phosphatase activity);GO:0005829(cytosol);GO:0006470(protein dephosphorylation)	NA	NA	NA	hypothetical protein CIB84_001439 [Bambusicola thoracicus]	protein_coding	8.36937	6.83412	7.61801	6.59376	5.01332	7.25885	6.91073	6.10005	6.30594	6.689	14.5626	10.2035	8.57877	8.49953	8.79586	9.23986	8.58164	7.15666	1843	1071	1629	958	1089	925	721	952	927	1671	828	831	791	1609	1820	2107	1593	1277
ENSGALG00000001014	chr17	9879987	9883662	-	ARPC5L	ENSGALT00000001496	GO:0005885(Arp2/3 protein complex);GO:0005925(focal adhesion);GO:0034314(Arp2/3 complex-mediated actin nucleation);GO:0070062(extracellular exosome)	04144(Endocytosis);04810(Regulation of actin cytoskeleton);05132(Salmonella infection)	K05754	NA	actin-related protein 2/3 complex subunit 5-like protein [Gallus gallus]	protein_coding	11.6925	12.7516	8.00782	11.2085	6.14589	7.96015	10.7611	10.5063	8.42773	9.05554	11.5015	7.59256	10.0071	10.2125	8.00263	9.63313	6.38429	8.40432	466	509	646	608	389	535	301	355	491	683	485	378	364	498	645	566	403	510
ENSGALG00000001017	chr21	979698	992769	+	WRAP73	ENSGALT00000040509	GO:0005813(centrosome)	NA	NA	NA	WD repeat-containing protein WRAP73 [Gallus gallus]	protein_coding	1.9316	3.85371	3.16295	2.22788	2.58755	3.23462	3.44461	3.99589	3.15779	2.93334	1.45113	4.45172	3.22917	2.92446	3.0957	2.89949	2.63922	3.26707	583	180	445	392	328	227	270	308	335	417	393	302	252	411	415	153	356	423
ENSGALG00000001019	chr28	2232091	2244110	+	BTBD2	ENSGALT00000001502;ENSGALT00000103842	GO:0000932(P-body);GO:0000932(P-body)	NA	NA	NA	PREDICTED: BTB/POZ domain-containing protein 2 [Coturnix japonica]	protein_coding	44.0512	28.2961	19.3858	22.8464	27.9608	18.5124	25.8308	26.8172	21.8572	16.2697	50.5341	15.5886	25.6996	27.0094	24.0074	20.739	27.7161	27.8866	1889	3782	3273	2661	1858	2150	2696	1630	2324	3562	2441	1933	1291	2946	2741	4904	3453	3338
ENSGALG00000001021	chr18	808100	1027820	-	MYOCD	ENSGALT00000092606;ENSGALT00000001507;ENSGALT00000097579	GO:0005634(nucleus);GO:0006357(regulation of transcription by RNA polymerase II);GO:0045944(positive regulation of transcription by RNA polymerase II);GO:0051145(smooth muscle cell differentiation);GO:0055007(cardiac muscle cell differentiation);GO:2000727(positive regulation of cardiac muscle cell differentiation);GO:2000727(positive regulation of cardiac muscle cell differentiation)	NA	NA	NA	myocardin isoform X1 [Gallus gallus];myocardin [Gallus gallus];myocardin isoform X4 [Gallus gallus]	protein_coding	6.66816	9.64903	19.764	12.4547	3.48939	16.0901	12.5905	8.71968	7.76033	18.2439	15.2848	8.74021	10.1209	6.04876	22.085	15.8986	8.85751	13.2132	2036	1102	2479	1745	3641	2252	648	2721	2178	1534	1526	1319	2781	5209	4038	2852	2122	3040
ENSGALG00000001022	chr27	3623533	3631332	-	CCDC43	ENSGALT00000001509	GO:0005515(protein binding)	NA	NA	NA	coiled-coil domain-containing protein 43 [Gallus gallus]	protein_coding	15.9738	20.0677	18.3609	18.5251	15.979	18.0913	18.9491	19.845	15.2719	17.1784	14.9318	21.1298	16.5072	20.2902	18.3386	20.6979	17.5337	18.7832	2716	1455	2231	2002	1867	1849	1635	1689	1808	2839	1916	1432	1445	2387	2902	1538	2317	2385
ENSGALG00000001024	chr21	992801	996073	-	TPRG1L	ENSGALT00000001513	GO:0003674(molecular_function);GO:0008021(synaptic vesicle);GO:0008150(biological_process);GO:0030054(cell junction);GO:0042802(identical protein binding);GO:0070062(extracellular exosome)	NA	NA	NA	tumor protein p63-regulated gene 1-like protein [Gallus gallus]	protein_coding	115.132	108.375	125.178	96.2858	90.4294	126.326	95.5985	99.44	123.702	106.834	90.0481	140.57	125.357	125.262	130.404	128.451	116.276	132.488	17943	10411	16820	10737	12639	9542	9186	11708	9059	17402	9532	11518	8922	16856	17885	9207	15258	16709
ENSGALG00000001025	chr17	9863064	9876915	+	GOLGA1	ENSGALT00000001514;ENSGALT00000097590;ENSGALT00000100076	GO:0005794(Golgi apparatus);GO:0005802(trans-Golgi network);GO:0048471(perinuclear region of cytoplasm);GO:0048471(perinuclear region of cytoplasm)	NA	NA	NA	golgin subfamily A member 1 [Gallus gallus]	protein_coding	0.843218	4.28617	1.94621	4.02812	2.97234	4.00095	2.34938	3.11227	3.22332	3.28169	0.149413	4.52294	7.42525	7.24288	5.84699	5.23463	5.4786	4.75578	787	104	1358	579	268	544	412	506	304	1371	407	409	374	1030	993	21	980	817
ENSGALG00000001028	chr19	713614	767109	-	ENSGALG00000001028	ENSGALT00000001524	GO:0004842(ubiquitin-protein transferase activity);GO:0005109(frizzled binding);GO:0005887(integral component of plasma membrane);GO:0008270(zinc ion binding);GO:0038018(Wnt receptor catabolic process);GO:0072089(stem cell proliferation)	NA	NA	NA	E3 ubiquitin-protein ligase RNF43 isoform X1 [Gallus gallus]	protein_coding	0.0001	0.020773	0.0001	0.0001	0.0001	0.0001	0.030344	0.0001	0.0001	0.0001	0.0001	0.034303	0.0001	0.047276	0.0001	0.0001	0.016684	0.0001	9	0	0	4	0	0	0	0	6	13	0	0	0	0	0	0	4	0
ENSGALG00000001030	chr28	2272056	2279787	-	SCAMP4	ENSGALT00000106398;ENSGALT00000001527	GO:0015031(protein transport);GO:0016021(integral component of membrane);GO:0016021(integral component of membrane)	NA	NA	NA	secretory carrier-associated membrane protein 4 [Gallus gallus]	protein_coding	14.3253	14.9905	8.07871	12.5611	7.39759	9.34356	12.0466	12.552	11.0791	8.79603	14.6971	15.3513	11.8962	9.98004	8.8759	10.844	17.4384	8.51463	3512	2322	2861	2662	1463	2232	1347	1553	2047	2485	2157	1849	1318	2057	2707	2694	4101	1925
ENSGALG00000001031	chr19	769653	792925	-	ENSGALG00000001031	ENSGALT00000035184	GO:0003700(DNA binding transcription factor activity);GO:0005634(nucleus);GO:0006355(regulation of transcription, DNA-templated);GO:0043565(sequence-specific DNA binding)	NA	NA	NA	heat shock factor protein 5 [Gallus gallus]	protein_coding	0.0001	0.172583	0.0422	0.0001	0.0001	0.0001	0.0001	0.0001	0.030507	0.0001	0.0001	0.0001	0.022672	0.0001	0.0001	0.018448	0.02303	0.0001	0	0	5	23	6	0	0	0	0	0	0	4	0	0	4	0	5	0
ENSGALG00000001034	chr20	258118	263562	+	AAR2	ENSGALT00000040660	GO:0000244(spliceosomal tri-snRNP complex assembly)	NA	NA	NA	protein AAR2 homolog [Gallus gallus]	protein_coding	4.91827	5.80584	4.14955	5.0061	4.35074	4.74329	6.26063	5.30673	5.10286	4.91368	4.87065	6.07106	9.87748	9.7089	6.76758	7.63763	6.6179	6.06382	919	527	1571	682	497	588	524	521	703	1599	603	564	487	1037	1261	591	1029	907
ENSGALG00000001035	chr28	2283963	2295801	-	ENSGALG00000001035	ENSGALT00000001533	GO:0003707(steroid hormone receptor activity);GO:0004879(nuclear receptor activity);GO:0005634(nucleus);GO:0006351(transcription, DNA-templated);GO:0006355(regulation of transcription, DNA-templated);GO:0008270(zinc ion binding);GO:0030522(intracellular receptor signaling pathway);GO:0043401(steroid hormone mediated signaling pathway);GO:0043565(sequence-specific DNA binding)	NA	NA	NA	nuclear receptor ROR-beta-like isoform X1 [Gallus gallus]	protein_coding	0.0001	0.0001	0.0001	0.103295	0.05039	0.0001	0.0001	0.0001	0.10877	0.113888	0.0001	0.044925	0.0001	0.091095	0.094357	0.165536	0.023189	0.069607	5	0	0	0	0	8	4	0	0	10	0	8	7	9	17	0	3	7
ENSGALG00000001036	chr18	1037893	1052626	+	ELAC2	ENSGALT00000001534	GO:0005654(nucleoplasm);GO:0005739(mitochondrion);GO:0042645(mitochondrial nucleoid);GO:0072684(mitochondrial tRNA 3'-trailer cleavage, endonucleolytic)	03013(RNA transport)	K00784	EC:3.1.26.11	zinc phosphodiesterase ELAC protein 2 [Gallus gallus]	protein_coding	3.95932	6.65791	4.33145	3.63457	3.31996	3.98062	5.10411	2.50325	5.40212	3.62285	4.41702	5.656	5.66427	5.75455	5.86001	4.78892	6.06787	3.94309	1157	574	1218	1057	701	577	541	591	775	1281	385	806	485	1214	1068	724	1276	797
ENSGALG00000001037	chr17	9826144	9857169	+	SCAI	ENSGALT00000106859;ENSGALT00000001535;ENSGALT00000092995;ENSGALT00000103143	GO:0003714(transcription corepressor activity);GO:0005634(nucleus);GO:0005737(cytoplasm);GO:0006351(transcription, DNA-templated);GO:0030336(negative regulation of cell migration);GO:0031965(nuclear membrane);GO:0035024(negative regulation of Rho protein signal transduction);GO:1903507(negative regulation of nucleic acid-templated transcription);GO:1903507(negative regulation of nucleic acid-temp…	NA	NA	NA	protein SCAI isoform X1 [Gallus gallus];protein SCAI isoform X3 [Gallus gallus];protein SCAI isoform X4 [Gallus gallus]	protein_coding	1.8257	3.26615	1.84393	3.84052	2.35736	3.58338	2.8516	2.48791	3.3432	2.84989	1.28355	3.6612	4.57518	5.87476	3.57168	3.89432	3.71702	3.3147	495	176	651	344	198	403	254	352	287	866	253	330	253	490	577	139	519	444
ENSGALG00000001038	chr23	2453389	2495023	-	MAN1C1	ENSGALT00000001539	GO:0000139(Golgi membrane);GO:0004571(mannosyl-oligosaccharide 1,2-alpha-mannosidase activity);GO:0005509(calcium ion binding);GO:0005783(endoplasmic reticulum);GO:0006491(N-glycan processing);GO:0070062(extracellular exosome)	00510(N-Glycan biosynthesis);04141(Protein processing in endoplasmic reticulum)	K01230	EC:3.2.1.113	mannosyl-oligosaccharide 1,2-alpha-mannosidase IC [Gallus gallus]	protein_coding	5.74967	7.91446	2.71678	3.38651	4.55489	5.65098	6.47376	5.34236	5.06484	2.86803	3.18538	7.37287	6.61648	6.03716	3.22851	3.79546	5.78873	3.89815	1323	731	1248	1103	386	472	651	737	863	1179	720	663	337	587	743	458	1068	692
ENSGALG00000001042	chr19	801748	844553	-	MTMR4	ENSGALT00000107005;ENSGALT00000101658;ENSGALT00000061248;ENSGALT00000001556	GO:0004722(protein serine/threonine phosphatase activity);GO:0004725(protein tyrosine phosphatase activity);GO:0005615(extracellular space);GO:0007179(transforming growth factor beta receptor signaling pathway);GO:0035335(peptidyl-tyrosine dephosphorylation);GO:0046872(metal ion binding);GO:0046872(metal ion binding)	00562(Inositol phosphate metabolism);04070(Phosphatidylinositol signaling system);04140(Autophagy - animal);04140(Autophagy - animal)	K18082	EC:3.1.3.48;EC:3.1.3.64	myotubularin-related protein 4 isoform X1 [Gallus gallus];myotubularin-related protein 4 isoform X2 [Gallus gallus]	protein_coding	1.31942	2.31103	1.5863	2.13692	1.67382	1.85768	2.17294	0.840588	2.62742	1.80488	1.5524	2.7287	2.31343	2.02546	2.18226	2.44681	2.11578	3.96413	1229	422	1096	809	566	748	601	608	728	994	286	864	533	996	1202	560	979	1764
ENSGALG00000001043	chr28	2328523	2359784	+	REXO1	ENSGALT00000100069;ENSGALT00000073170;ENSGALT00000001557	GO:0003676(nucleic acid binding);GO:0003676(nucleic acid binding)	03008(Ribosome biogenesis in eukaryotes);03008(Ribosome biogenesis in eukaryotes)	K14570	EC:3.1.-.-	RNA exonuclease 1 homolog [Gallus gallus]	protein_coding	6.36852	16.0663	9.09319	9.19187	9.82546	8.63631	9.32086	8.6089	8.71325	8.4574	4.09994	11.6948	10.523	12.9158	8.96562	10.0254	11.5282	10.0377	3121	1205	2951	3328	1920	1905	2087	1674	1847	3751	1725	1697	1477	2423	2919	877	3162	2646
ENSGALG00000001046	chr20	338819	473635	+	DLGAP4	ENSGALT00000001567;ENSGALT00000066837;ENSGALT00000071499;ENSGALT00000080514;ENSGALT00000086936;ENSGALT00000083311	GO:0023052(signaling);GO:0045202(synapse);GO:0045202(synapse)	04724(Glutamatergic synapse);04724(Glutamatergic synapse)	K15008	NA	disks large-associated protein 4 isoform X3 [Gallus gallus];disks large-associated protein 4 isoform X4 [Gallus gallus];disks large-associated protein 4 isoform X6 [Gallus gallus]	protein_coding	7.96377	14.8707	7.2867	9.00064	9.4287	7.54977	9.77242	7.74999	9.83158	8.85627	8.5943	12.9958	12.1832	13.5293	7.82063	10.543	6.33562	6.51127	5701	2476	5617	5062	2531	3066	3292	2405	3183	6458	2553	3146	2543	3476	5045	3020	2858	2822
ENSGALG00000001048	chr17	9815450	9818837	+	OLFML2A	ENSGALT00000001570	GO:0030198(extracellular matrix organization);GO:0042803(protein homodimerization activity);GO:0050840(extracellular matrix binding)	NA	NA	NA	olfactomedin-like protein 2A isoform X1 [Gallus gallus]	protein_coding	13.3549	10.73	6.72845	9.36346	5.97931	7.80641	9.19274	6.59519	9.64065	8.32884	18.1801	7.30777	10.6838	8.52322	9.25553	9.0912	8.40763	5.59576	1354	1753	2080	1543	986	1347	882	1050	1264	1718	918	1303	1010	1736	1837	2697	1601	1024
ENSGALG00000001049	chr19	844308	849704	+	ENSGALG00000001049	ENSGALT00000097527;ENSGALT00000102336;ENSGALT00000108031;ENSGALT00000001571;ENSGALT00000075322;ENSGALT00000049664;ENSGALT00000085877;ENSGALT00000057048	GO:0006508(proteolysis);GO:0006915(apoptotic process);GO:0050727(regulation of inflammatory response);GO:0072557(IPAF inflammasome complex);GO:0072559(NLRP3 inflammasome complex);GO:0097153(cysteine-type endopeptidase activity involved in apoptotic process);GO:0097169(AIM2 inflammasome complex);GO:0097169(AIM2 inflammasome complex)	04217(Necroptosis);04621(NOD-like receptor signaling pathway);04623(Cytosolic DNA-sensing pathway);04625(C-type lectin receptor signaling pathway);05132(Salmonella infection);05164(Influenza A);05164(Influenza A)	K01370	EC:3.4.22.36	caspase-1 isoform X1 [Gallus gallus];caspase-1 isoform X2 [Gallus gallus]	protein_coding	2.93069	3.79329	1.75797	1.2522	1.29371	1.83397	2.284	1.81917	1.744	1.86148	1.55297	2.14766	1.70887	1.6505	1.38295	1.8113	1.65314	1.31366	364	353	305	500	237	165	175	226	288	306	232	216	207	238	337	212	288	221
ENSGALG00000001051	chr23	2503214	2516531	-	ENSGALG00000001051	ENSGALT00000096981;ENSGALT00000001574	GO:0001540(amyloid-beta binding);GO:0001784(phosphotyrosine residue binding);GO:0005546(phosphatidylinositol-4,5-bisphosphate binding);GO:0005769(early endosome);GO:0005829(cytosol);GO:0005883(neurofilament);GO:0009898(cytoplasmic side of plasma membrane);GO:0009925(basal plasma membrane);GO:0009967(positive regulation of signal transduction);GO:0030121(AP-1 adaptor complex);GO:0030122(AP-2 adapt…	04144(Endocytosis);04144(Endocytosis)	K12474	NA	low density lipoprotein receptor adapter protein 1 isoform X3 [Numida meleagris];low density lipoprotein receptor adapter protein 1 [Gallus gallus]	protein_coding	6.40105	9.9652	7.52933	8.26185	6.15785	11.5083	12.4951	10.0505	8.55131	12.789	5.0797	6.97256	8.18073	8.10608	9.31087	9.51757	5.28073	7.25723	1310	852	1616	1453	1119	1205	921	1570	1742	1658	1418	1172	1572	1772	1950	765	1020	1347
ENSGALG00000001054	chr20	494619	499213	+	C20H20ORF24	ENSGALT00000086439;ENSGALT00000001580	GO:0005739(mitochondrion);GO:0016021(integral component of membrane);GO:0016021(integral component of membrane)	00514(Other types of O-glycan biosynthesis);00514(Other types of O-glycan biosynthesis)	K13675	EC:2.4.1.-	PREDICTED: uncharacterized protein C20orf24 homolog [Coturnix japonica]	protein_coding	65.8423	51.3811	53.6666	48.4299	51.1111	56.0357	41.8625	54.6235	46.8995	60.4198	48.4913	58.0278	60.5446	64.266	54.6916	60.1432	46.7158	47.7564	9042	7268	9917	6214	6615	5859	6338	6340	4843	10899	6392	5331	6160	8630	10223	6052	7483	7352
ENSGALG00000001055	chr27	3546258	3602488	-	NSF	ENSGALT00000001581	GO:0001921(positive regulation of receptor recycling);GO:0005524(ATP binding);GO:0005765(lysosomal membrane);GO:0005795(Golgi stack);GO:0005886(plasma membrane);GO:0006813(potassium ion transport);GO:0006891(intra-Golgi vesicle-mediated transport);GO:0016887(ATPase activity);GO:0017075(syntaxin-1 binding);GO:0019901(protein kinase binding);GO:0030165(PDZ domain binding);GO:0042623(ATPase activity…	NA	NA	NA	hypothetical protein DUI87_22036 [Hirundo rustica rustica]	protein_coding	4.41239	7.7774	4.63494	4.9789	5.67513	6.18038	5.25437	4.88605	5.56408	6.05842	4.56087	5.39007	7.71797	5.24217	5.94546	6.47973	5.59564	4.9052	1349	783	2031	1511	918	968	1131	1124	977	1428	919	1016	992	1507	1769	915	1440	1213
ENSGALG00000001056	chr19	851485	853634	-	ABHD11	ENSGALT00000001583	GO:0005739(mitochondrion);GO:0016787(hydrolase activity)	NA	NA	NA	protein ABHD11 isoform X1 [Gallus gallus]	protein_coding	4.04374	1.4919	1.13898	1.20995	0.86573	2.48233	2.12048	3.71602	1.129	2.78193	4.7952	2.0655	1.61086	1.75071	2.36749	3.06751	1.92578	1.752	156	216	128	87	68	71	52	136	119	144	210	62	137	180	252	289	149	130
ENSGALG00000001058	chr21	1032001	1037986	-	ARHGEF16	ENSGALT00000001585	GO:0005089(Rho guanyl-nucleotide exchange factor activity);GO:0017048(Rho GTPase binding);GO:0030165(PDZ domain binding);GO:0030971(receptor tyrosine kinase binding);GO:0035023(regulation of Rho protein signal transduction);GO:0060326(cell chemotaxis);GO:0090630(activation of GTPase activity)	NA	NA	NA	rho guanine nucleotide exchange factor 16 isoform X2 [Gallus gallus]	protein_coding	0.631415	0.773499	0.0001	0.350797	0.37792	1.18324	0.970296	0.986102	1.38789	0.356945	0.596575	0.823747	0.893691	0.796835	0.966944	0.647681	0.712465	0.567867	117	64	133	85	0	39	43	122	102	123	105	144	33	139	100	68	104	80
ENSGALG00000001062	chr20	500509	515885	+	GGT7	ENSGALT00000001589;ENSGALT00000094513	GO:0006749(glutathione metabolic process);GO:0016021(integral component of membrane);GO:0016021(integral component of membrane)	00430(Taurine and hypotaurine metabolism);00480(Glutathione metabolism);00480(Glutathione metabolism)	K00681	EC:2.3.2.2;EC:3.4.19.13	glutathione hydrolase 7 [Gallus gallus]	protein_coding	0.300642	0.154548	0.325056	0.29488	0.0916446	0.270705	0.11266	0.336764	0.511617	0.259657	0.0647439	0.699568	0.960286	0.505879	0.651684	0.612156	0.336516	0.55192	97	30	140	17	36	32	11	28	12	77	35	52	24	92	93	8	48	76
ENSGALG00000001067	chr23	2520375	2536047	-	TMEM57	ENSGALT00000001597;ENSGALT00000102287	GO:0016021(integral component of membrane);GO:0030424(axon);GO:0031965(nuclear membrane);GO:0031965(nuclear membrane)	NA	NA	NA	hypothetical protein RCJMB04_5n24 [Gallus gallus]	protein_coding	10.8093	25.3163	20.8878	25.0626	31.2817	23.4872	21.7272	22.183	22.0911	22.8286	6.43055	19.4314	21.5513	22.1542	26.1129	20.6138	19.3243	22.0292	4374	1724	5099	4422	3719	4380	5602	3838	3630	5427	3750	3628	3362	5952	5061	1160	4471	4898
ENSGALG00000001073	chr17	9753750	9812420	-	NR6A1	ENSGALT00000001607;ENSGALT00000051756	GO:0000122(negative regulation of transcription by RNA polymerase II);GO:0000978(RNA polymerase II proximal promoter sequence-specific DNA binding);GO:0003707(steroid hormone receptor activity);GO:0004879(nuclear receptor activity);GO:0005634(nucleus);GO:0005667(transcription factor complex);GO:0006366(transcription by RNA polymerase II);GO:0007276(gamete generation);GO:0008270(zinc ion binding);…	NA	NA	NA	hypothetical protein ASZ78_005643 [Callipepla squamata];nuclear receptor subfamily 6 group A member 1 isoform X3 [Gallus gallus]	protein_coding	0.0502724	0.293826	0.310458	0.186302	0.319359	0.125395	0.257544	0.137502	0.335137	0.176109	0.267554	0.512328	0.585943	0.447748	0.455998	0.746719	0.466837	0.476177	92	7	111	41	44	26	46	17	35	88	19	44	21	83	146	39	86	85
ENSGALG00000001076	chr19	963194	972046	+	LIMK1	ENSGALT00000040584	GO:0004674(protein serine/threonine kinase activity);GO:0005524(ATP binding);GO:0005654(nucleoplasm);GO:0005737(cytoplasm);GO:0005925(focal adhesion);GO:0006468(protein phosphorylation);GO:0008270(zinc ion binding);GO:0016020(membrane);GO:0030426(growth cone);GO:0031072(heat shock protein binding);GO:0045773(positive regulation of axon extension);GO:0046982(protein heterodimerization activity);GO…	04810(Regulation of actin cytoskeleton)	K05743	EC:2.7.11.1	LIM domain kinase 1 [Gallus gallus]	protein_coding	0.89466	1.20726	0.225078	0.306729	0.188811	0.241578	0.541014	0.187364	0.413526	0.239502	0.744059	0.716387	0.53382	0.19596	0.304319	0.359697	0.264665	0.456742	135	119	105	176	34	45	29	33	76	40	27	57	30	58	74	112	51	85
ENSGALG00000001078	chr21	1263668	1264801	-	ENSGALG00000001078	ENSGALT00000001613	GO:0005829(cytosol);GO:0005856(cytoskeleton);GO:0005886(plasma membrane);GO:0005925(focal adhesion);GO:0097433(dense body)	04145(Phagosome);04210(Apoptosis);04510(Focal adhesion);04520(Adherens junction);04530(Tight junction);04810(Regulation of actin cytoskeleton);05132(Salmonella infection);05164(Influenza A)	K05692	NA	actin-85C [Gallus gallus]	protein_coding	0.0001	0.0001	0.0001	0.0001	0.0001	0.0001	0.0001	0.06583	0.0001	0.0001	0.0001	0.0001	0.050028	0.0001	0.103861	0.0001	0.025578	0.0001	0	0	4	0	0	0	0	0	0	0	4	0	0	9	0	0	2	0
ENSGALG00000001079	chr27	3523220	3544732	+	WNT3	ENSGALT00000001615	GO:0001707(mesoderm formation);GO:0005109(frizzled binding);GO:0005615(extracellular space);GO:0007276(gamete generation);GO:0007411(axon guidance);GO:0009948(anterior/posterior axis specification);GO:0009950(dorsal/ventral axis specification);GO:0010628(positive regulation of gene expression);GO:0016055(Wnt signaling pathway);GO:0019904(protein domain specific binding);GO:0030177(positive regula…	04310(Wnt signaling pathway);04150(mTOR signaling pathway);04916(Melanogenesis)	K00312	NA	proto-oncogene Wnt-3 [Gallus gallus]	protein_coding	0.0001	0.0001	0.0001	0.0001	0.0001	0.0001	0.0001	0.0001	0.0001	0.0001	0.0001	0.0001	0.011635	0.0001	0.0001	0.0001	0.0001	0.0001	0	0	2	0	0	0	0	0	0	0	0	0	0	0	0	0	0	0
ENSGALG00000001080	chr17	9728090	9743930	-	NR5A1	ENSGALT00000001616	GO:0000976(transcription regulatory region sequence-specific DNA binding);GO:0000980(RNA polymerase II distal enhancer sequence-specific DNA binding);GO:0001553(luteinization);GO:0003682(chromatin binding);GO:0003707(steroid hormone receptor activity);GO:0004879(nuclear receptor activity);GO:0005543(phospholipid binding);GO:0006351(transcription, DNA-templated);GO:0008270(zinc ion binding);GO:000…	NA	NA	NA	steroidogenic factor 1 isoform X1 [Gallus gallus]	protein_coding	0.0001	0.108375	0.0001	0.0001	0.0001	0.023741	0.0001	0.045911	0.0001	0.051946	0.0001	0.045846	0.017329	0.016849	0.0001	0.067245	0.035678	0.0001	10	0	4	19	0	0	0	4	0	5	8	0	8	0	17	0	9	0
ENSGALG00000001081	chr21	1367733	1379691	+	TTC34	ENSGALT00000040470	GO:0003674(molecular_function);GO:0005575(cellular_component);GO:0008150(biological_process)	NA	NA	NA	tetratricopeptide repeat protein 34 [Gallus gallus]	protein_coding	0.0001	0.0001	0.0001	0.0001	0.0001	0.0001	0.0001	0.0001	0.0001	0.0001	0.0001	0.0001	0.0001	0.0001	0.0001	0.0001	0.0001	0.0001	0	0	0	0	0	0	0	0	0	0	0	0	0	0	0	0	0	0
ENSGALG00000001084	chr28	2363866	2377068	+	ATP8B3	ENSGALT00000041186;ENSGALT00000095959	GO:0000287(magnesium ion binding);GO:0001669(acrosomal vesicle);GO:0004012(phospholipid-translocating ATPase activity);GO:0005524(ATP binding);GO:0005794(Golgi apparatus);GO:0005886(plasma membrane);GO:0007030(Golgi organization);GO:0007339(binding of sperm to zona pellucida);GO:0016021(integral component of membrane);GO:0045332(phospholipid translocation);GO:0045332(phospholipid translocation)	NA	NA	NA	phospholipid-transporting ATPase IK isoform X2 [Gallus gallus]	protein_coding	0.035263	1.01039	0.144649	0.110854	0.570969	0.674382	0.574674	0.447821	0.104821	0.181553	0.008735	0.439427	0.473818	0.410973	0.155664	0.5541	0.819643	0.43036	121	7	137	215	33	24	125	135	118	123	93	22	33	44	166	2	232	117
ENSGALG00000001091	chr26	2605514	2611145	-	ENSGALG00000001091	ENSGALT00000001635;ENSGALT00000097199	GO:0005737(cytoplasm);GO:0070062(extracellular exosome);GO:0070062(extracellular exosome)	NA	NA	NA	specifically androgen-regulated gene protein isoform X1 [Gallus gallus]	protein_coding	0.801423	1.17916	0.228586	0.170497	0.0412844	0.0618238	0.321009	0.0602509	0.213565	0.416927	0.192968	0.852153	0.546865	0.439411	0.213091	0.111051	0.207442	0.439115	71	48	49	77	16	12	3	4	20	40	4	13	24	18	11	13	18	37
ENSGALG00000001093	chr28	2462717	2516908	+	TCF3	ENSGALT00000001637;ENSGALT00000041183;ENSGALT00000094680;ENSGALT00000053250;ENSGALT00000104712;ENSGALT00000101515;ENSGALT00000100867;ENSGALT00000058164	GO:0000122(negative regulation of transcription by RNA polymerase II);GO:0000790(nuclear chromatin);GO:0000978(RNA polymerase II proximal promoter sequence-specific DNA binding);GO:0002326(B cell lineage commitment);GO:0003700(DNA binding transcription factor activity);GO:0003713(transcription coactivator activity);GO:0005667(transcription factor complex);GO:0005737(cytoplasm);GO:0006351(transcri…	NA	NA	NA	transcription factor E2-alpha [Gallus gallus];transcription factor E2-alpha isoform X24 [Gallus gallus];transcription factor E2-alpha isoform X20 [Gallus gallus];transcription factor E2-alpha isoform X15 [Gallus gallus];transcription factor E2-alpha isoform X10 [Gallus gallus]	protein_coding	6.64921	8.20074	4.66093	6.60918	5.34371	8.31409	10.0042	6.47928	7.76426	6.30408	4.5618	5.23393	8.53998	8.70863	7.06712	7.86522	7.47992	6.60532	1484	1336	2541	1803	1045	1454	1205	1711	2104	2684	1378	1605	1169	2026	2430	1036	2179	1850
ENSGALG00000001094	chr17	9704130	9726809	+	ADGRD2	ENSGALT00000101690;ENSGALT00000001639	GO:0004930(G-protein coupled receptor activity);GO:0007166(cell surface receptor signaling pathway);GO:0007186(G-protein coupled receptor signaling pathway);GO:0016021(integral component of membrane);GO:0016021(integral component of membrane)	NA	NA	NA	adhesion G-protein coupled receptor D2 isoform X2 [Gallus gallus];adhesion G-protein coupled receptor D2 isoform X5 [Gallus gallus]	protein_coding	0.0672367	0.81594	0.0211749	0.0217286	0.0635985	0.0001	0.0454493	0.0213495	0.0231262	0.0644594	0.0389849	0.077299	0.170348	0.0412225	0.0730457	0.0234155	0.0327849	0.0964343	18	11	40	143	4	4	12	0	8	10	4	4	10	17	6	7	8	22
ENSGALG00000001096	chr28	2523110	2525051	+	UQCR11	ENSGALT00000001642	GO:0005743(mitochondrial inner membrane);GO:0008121(ubiquinol-cytochrome-c reductase activity);GO:0009055(electron transfer activity);GO:1902600(proton transmembrane transport)	00190(Oxidative phosphorylation);04260(Cardiac muscle contraction)	K00420	NA	cytochrome b-c1 complex subunit 10 [Gallus gallus]	protein_coding	368.914	205.269	237.486	291.882	150.62	245.405	133.385	263.349	263.599	321.271	477.22	141.305	195.252	189.585	140.721	337.769	186.128	296.294	4758	8800	6911	5365	6326	7631	4036	6000	3335	6948	6659	6475	7078	4799	12407	12871	6443	9857
ENSGALG00000001097	chr27	3494643	3509799	-	WNT9B	ENSGALT00000103969;ENSGALT00000095732;ENSGALT00000040856	GO:0001658(branching involved in ureteric bud morphogenesis);GO:0001932(regulation of protein phosphorylation);GO:0003339(regulation of mesenchymal to epithelial transition involved in metanephros morphogenesis);GO:0005109(frizzled binding);GO:0005615(extracellular space);GO:0009267(cellular response to starvation);GO:0009786(regulation of asymmetric cell division);GO:0016055(Wnt signaling pathwa…	04310(Wnt signaling pathway);04150(mTOR signaling pathway);04916(Melanogenesis);04916(Melanogenesis)	K01064	NA	PREDICTED: protein Wnt-9b [Anser cygnoides domesticus];Protein Wnt-9b, partial [Anas platyrhynchos]	protein_coding	0.0001	0.0001	0.0001	0.0001	0.0001	0.0001	0.0001	0.0001	0.0001	0.0001	0.0001	0.0001	0.0001	0.04592	0.0486051	0.116609	0.0001	0.0001	0	0	0	0	0	0	0	0	0	5	0	0	0	5	11	0	0	0
ENSGALG00000001099	chr13	2202774	2302936	+	ANKHD1	ENSGALT00000001647	GO:0003723(RNA binding)	NA	NA	NA	ankyrin repeat and KH domain-containing protein 1 [Gallus gallus]	protein_coding	5.09538	12.0989	8.50162	9.33441	9.71432	7.4023	9.00399	7.66065	9.76555	7.15569	4.23282	9.40435	9.98038	10.9245	8.35214	8.79701	14.0969	9.16375	4826	1853	5384	4819	3451	3719	3967	2758	3430	6101	2952	3656	2403	4340	4924	1740	7436	4646
ENSGALG00000001101	chr28	2527626	2543003	+	MBD3	ENSGALT00000062268;ENSGALT00000094152;ENSGALT00000098655;ENSGALT00000049298;ENSGALT00000041172;ENSGALT00000104741	GO:0000122(negative regulation of transcription by RNA polymerase II);GO:0005634(nucleus);GO:0006346(methylation-dependent chromatin silencing);GO:0008327(methyl-CpG binding);GO:0008327(methyl-CpG binding)	NA	NA	NA	methyl-CpG-binding domain protein 3 isoform X1 [Gallus gallus];methyl-CpG-binding domain protein 3 isoform X3 [Gallus gallus];hypothetical protein H355_009080 [Colinus virginianus];methyl-CpG-binding domain protein 3 isoform X2 [Gallus gallus]	protein_coding	0.872666	1.82917	0.643749	0.864235	0.666079	0.776512	0.802101	0.756169	0.908194	1.13627	0.599654	1.11814	1.31238	1.15981	0.789197	1.20754	0.811666	0.769013	277	153	341	351	126	166	131	140	148	313	140	164	184	197	326	119	207	188
ENSGALG00000001103	chr17	9673564	9693756	-	PSMB7	ENSGALT00000001657;ENSGALT00000038720	GO:0004298(threonine-type endopeptidase activity);GO:0005654(nucleoplasm);GO:0005737(cytoplasm);GO:0005839(proteasome core complex);GO:0051603(proteolysis involved in cellular protein catabolic process);GO:0070062(extracellular exosome);GO:1903955(positive regulation of protein targeting to mitochondrion);GO:0005634(nucleus);GO:0005634(nucleus)	03050(Proteasome);03050(Proteasome)	K02739	EC:3.4.25.1	proteasome subunit beta type-7 [Gallus gallus];hypothetical protein RCJMB04_16a5 [Gallus gallus]	protein_coding	33.1457	57.639	39.6519	39.8645	37.5343	32.2096	28.5341	29.6082	28.6638	32.5045	56.4866	48.3775	35.7132	38.4358	32.2283	41.7632	48.2492	47.5998	11504	5584	8927	10638	7459	7360	7103	5562	5037	9948	5288	4972	5057	7762	10834	10759	11795	11183
ENSGALG00000001107	chr27	3463125	3475238	-	GOSR2	ENSGALT00000094742;ENSGALT00000040859;ENSGALT00000096065	GO:0000139(Golgi membrane);GO:0000149(SNARE binding);GO:0005484(SNAP receptor activity);GO:0005789(endoplasmic reticulum membrane);GO:0005794(Golgi apparatus);GO:0005829(cytosol);GO:0006623(protein targeting to vacuole);GO:0006888(ER to Golgi vesicle-mediated transport);GO:0006891(intra-Golgi vesicle-mediated transport);GO:0006896(Golgi to vacuole transport);GO:0012507(ER to Golgi transport vesic…	04130(SNARE interactions in vesicular transport);04130(SNARE interactions in vesicular transport)	K08496	NA	Golgi SNAP receptor complex member 2 [Gallus gallus];Golgi SNAP receptor complex member 2 isoform X1 [Gallus gallus]	protein_coding	2.37469	7.51539	4.94586	4.55709	5.46178	4.47242	5.33341	5.23555	4.87952	4.15334	1.45626	6.4818	6.59634	7.88266	5.48939	5.39982	5.53474	5.05164	1748	454	1869	1572	1055	954	1172	877	1068	2313	1061	960	733	1500	1588	315	1534	1346
ENSGALG00000001108	chr28	2559679	2576547	-	MIER2	ENSGALT00000097374;ENSGALT00000001662	GO:0003677(DNA binding);GO:0005634(nucleus);GO:0006351(transcription, DNA-templated);GO:0006355(regulation of transcription, DNA-templated);GO:0006355(regulation of transcription, DNA-templated)	NA	NA	NA	mesoderm induction early response protein 2 isoform X3 [Gallus gallus]	protein_coding	2.37572	2.11589	2.03413	2.05355	1.56016	2.17649	1.64341	1.89505	1.71625	1.81524	3.68155	1.28428	1.35209	2.14696	1.6531	1.71278	1.85103	1.3966	385	505	427	493	483	478	373	474	366	701	427	376	357	502	561	884	571	414
ENSGALG00000001109	chr27	3444203	3455470	+	GTSF1	ENSGALT00000001663	GO:0005737(cytoplasm);GO:0007283(spermatogenesis)	NA	NA	NA	gametocyte-specific factor 1 isoform X1 [Gallus gallus]	protein_coding	5.0477	10.0043	21.5026	6.65621	15.4167	6.13591	6.24185	15.0491	6.20622	9.60937	19.5477	16.0038	9.48108	13.8396	7.051	24.7048	7.25005	16.5206	1364	305	849	662	1449	441	1046	380	395	1284	963	386	536	609	2296	1334	635	1391
ENSGALG00000001110	chr19	1000030	1079724	+	ENSGALG00000001110	ENSGALT00000001666;ENSGALT00000094210;ENSGALT00000103394	GO:0003824(catalytic activity);GO:0010181(FMN binding);GO:0016021(integral component of membrane);GO:0051536(iron-sulfur cluster binding);GO:0055114(oxidation-reduction process);GO:0055114(oxidation-reduction process)	NA	NA	NA	S-adenosyl-L-methionine-dependent tRNA 4-demethylwyosine synthase isoform X2 [Gallus gallus]	protein_coding	6.66795	8.01581	8.13102	6.63855	8.58494	7.32121	6.08043	8.3202	6.84424	5.52443	6.48548	5.83831	5.5221	7.69358	9.78579	8.58837	9.52184	6.49288	872	706	867	929	961	770	1020	794	674	1251	933	746	540	1480	1399	776	1462	958
ENSGALG00000001111	chr18	1100120	1140795	+	ENSGALG00000001111	ENSGALT00000001676	GO:0003777(microtubule motor activity);GO:0005524(ATP binding);GO:0005930(axoneme);GO:0007018(microtubule-based movement);GO:0016887(ATPase activity);GO:0030286(dynein complex)	NA	NA	NA	dynein heavy chain 9, axonemal [Gallus gallus]	protein_coding	0.023593	0.150531	0.063387	0.0001	0.041262	0.034528	0.0001	0.021705	0.0001	0.0001	0.0001	0.026671	0.057904	0.08054	0.052381	0.040315	0.146513	0.017996	6	4	14	27	12	0	8	6	0	20	4	0	0	12	10	0	34	4
ENSGALG00000001115	chr21	1390844	1412012	+	MMEL1	ENSGALT00000001683	GO:0004222(metalloendopeptidase activity);GO:0006508(proteolysis);GO:0016021(integral component of membrane)	NA	NA	NA	membrane metallo-endopeptidase-like 1 isoform X1 [Gallus gallus]	protein_coding	0.025107	0.359699	0.007043	1.12488	0.297234	0.061546	0.073231	0.058257	0.033095	0.652016	0.0001	0.215416	0.377965	0.877511	0.99846	1.26018	0.653032	1.33926	34	3	62	44	1	137	37	7	9	149	7	4	67	158	215	0	105	207
ENSGALG00000001117	chr26	2618673	2632975	+	PFKFB2	ENSGALT00000001686	GO:0003873(6-phosphofructo-2-kinase activity);GO:0005524(ATP binding);GO:0006000(fructose metabolic process);GO:0006003(fructose 2,6-bisphosphate metabolic process);GO:0006096(glycolytic process);GO:0019901(protein kinase binding);GO:0046835(carbohydrate phosphorylation)	00051(Fructose and mannose metabolism)	K19029	EC:2.7.1.105;EC:3.1.3.46	6-phosphofructo-2-kinase/fructose-2,6-bisphosphatase 2 isoform X3 [Gallus gallus]	protein_coding	1.60313	2.52619	1.98198	1.96154	1.56822	2.2069	1.70428	1.58973	1.47232	1.83	1.60139	2.0989	2.63347	2.42974	2.12057	2.67607	1.98163	1.74341	702	380	926	656	525	510	418	536	423	884	399	359	401	718	976	429	681	576
ENSGALG00000001118	chr17	9627008	9673191	+	NEK6	ENSGALT00000001687	GO:0000287(magnesium ion binding);GO:0004674(protein serine/threonine kinase activity);GO:0005524(ATP binding);GO:0005654(nucleoplasm);GO:0005737(cytoplasm);GO:0005815(microtubule organizing center);GO:0007059(chromosome segregation);GO:0007165(signal transduction);GO:0018105(peptidyl-serine phosphorylation);GO:0019894(kinesin binding);GO:0019901(protein kinase binding);GO:0030071(regulation of m…	NA	NA	NA	PREDICTED: LOW QUALITY PROTEIN: serine/threonine-protein kinase Nek6 [Meleagris gallopavo]	protein_coding	34.2515	49.351	50.7473	37.6582	48.9981	42.6478	43.4649	42.2148	40.2357	41.7747	17.0472	61.1206	53.2189	59.2384	56.0416	48.2401	49.8138	48.1092	12078	4795	11055	7569	7933	5778	7705	6119	6376	12740	6264	5800	5401	11215	10399	2699	10119	9393
ENSGALG00000001121	chr28	2578636	2605473	-	SH3GL1	ENSGALT00000001690	GO:0002102(podosome);GO:0006897(endocytosis);GO:0008289(lipid binding);GO:0030054(cell junction);GO:0031901(early endosome membrane);GO:0042802(identical protein binding);GO:0042995(cell projection)	04144(Endocytosis)	K11247	NA	endophilin-A2 isoform X1 [Gallus gallus]	protein_coding	8.2381	8.35821	3.8211	5.85523	4.35933	7.07874	6.13489	4.74238	5.8517	5.63182	6.68258	6.96359	7.46188	6.4607	6.7072	5.79068	6.02451	4.59	1610	1349	1813	1499	699	1051	802	1188	1053	1625	823	987	852	1570	1460	1237	1432	1048
ENSGALG00000001122	chr19	1102760	1225316	+	CALN1	ENSGALT00000107587;ENSGALT00000001691	GO:0005509(calcium ion binding);GO:0016021(integral component of membrane);GO:0032588(trans-Golgi network membrane);GO:0032588(trans-Golgi network membrane)	04070(Phosphatidylinositol signaling system);04070(Phosphatidylinositol signaling system)	K02183	NA	calcium-binding protein 8 isoform X1 [Gallus gallus];calcium-binding protein 8 isoform X1 [Microcebus murinus]	protein_coding	0.0001	0.0001	0.0001	0.0001	0.0001	0.0001	0.0001	0.0001	0.0001	0.0001	0.0001	0.0001	0.0001	0.0001	0.0001	0.0001	0.0001	0.0001	0	0	0	0	0	0	0	0	0	0	0	0	0	0	0	0	0	0
ENSGALG00000001124	chr17	9524055	9542497	+	LHX2	ENSGALT00000001693	GO:0008045(motor neuron axon guidance);GO:0021522(spinal cord motor neuron differentiation)	NA	NA	NA	LIM/homeobox protein Lhx2 [Gallus gallus]	protein_coding	0.0001	0.0001	0.0001	0.0001	0.0001	0.0001	0.0001	0.0001	0.0001	0.0001	0.0001	0.0001	0.0001	0.0001	0.0001	0.0001	0.0001	0.0001	0	0	0	0	0	0	0	0	0	0	0	0	0	0	0	0	0	0
ENSGALG00000001126	chr28	2605859	2620370	+	CHAF1A	ENSGALT00000085614	GO:0000790(nuclear chromatin);GO:0005730(nucleolus);GO:0006335(DNA replication-dependent nucleosome assembly);GO:0033186(CAF-1 complex);GO:0042802(identical protein binding);GO:0070087(chromo shadow domain binding)	NA	NA	NA	chromatin assembly factor 1 subunit A [Gallus gallus]	protein_coding	1.30916	2.23298	1.5668	1.01655	2.21858	1.73174	1.42274	1.28305	1.2527	1.42249	0.828379	1.92925	1.65516	2.12738	1.60534	1.81167	1.56292	1.31546	434	209	391	390	279	178	397	283	238	521	217	206	210	366	444	150	361	292
ENSGALG00000001130	chr19	1259310	1444843	-	GALNT17	ENSGALT00000001706	GO:0000139(Golgi membrane);GO:0006486(protein glycosylation);GO:0016021(integral component of membrane);GO:0016757(transferase activity, transferring glycosyl groups);GO:0030246(carbohydrate binding)	00512(Mucin type O-glycan biosynthesis)	K00710	EC:2.4.1.41	polypeptide N-acetylgalactosaminyltransferase 17 isoform X1 [Gallus gallus]	protein_coding	1.96906	1.528	0.416221	1.11097	0.41086	0.889063	1.09153	0.506299	2.03484	0.655846	1.16444	0.712477	1.32669	0.424971	1.20738	0.895065	0.832174	0.503183	154	300	300	255	71	186	71	139	175	100	82	319	93	263	210	201	184	107
ENSGALG00000001132	chr13	2309549	2312956	-	APBB3	ENSGALT00000106877;ENSGALT00000001704	GO:0001540(amyloid-beta binding);GO:0005634(nucleus);GO:0005737(cytoplasm);GO:0006355(regulation of transcription, DNA-templated);GO:0008134(transcription factor binding);GO:0015629(actin cytoskeleton);GO:0015629(actin cytoskeleton)	NA	NA	NA	hypothetical protein CIB84_012907, partial [Bambusicola thoracicus]	protein_coding	0.0001	0.0462705	0.0001	0.0001	0.0001	0.0001	0.0001	0.0001	0.0001	0.0001	0.0001	0.0001	0.0001	0.0001	0.0001	0.0001	0.0001	0.0001	0	0	0	4	0	0	0	0	0	0	0	0	0	0	0	0	0	0
ENSGALG00000001136	chr21	1417763	1419447	-	ENSGALG00000001136	ENSGALT00000035200	GO:0003677(DNA binding);GO:0005634(nucleus);GO:0006351(transcription, DNA-templated);GO:0006355(regulation of transcription, DNA-templated);GO:0046983(protein dimerization activity)	04330(Notch signaling pathway)	K06055	NA	hairy and enhancer of split 5-like isoform X1 [Gallus gallus]	protein_coding	0.445881	0.660019	0.449308	0.825497	0.449771	1.55627	1.07323	0.855668	0.891511	1.10547	0.595341	0.537249	0.888147	0.194482	0.437371	1.12468	0.204529	0.494257	51	30	88	49	34	61	34	107	76	20	61	62	69	42	116	45	20	46
ENSGALG00000001141	chr21	1435552	1437201	+	HES5	ENSGALT00000001715	GO:0000122(negative regulation of transcription by RNA polymerase II);GO:0003677(DNA binding);GO:0005634(nucleus);GO:0006351(transcription, DNA-templated);GO:0007155(cell adhesion);GO:0007219(Notch signaling pathway);GO:0007224(smoothened signaling pathway);GO:0021537(telencephalon development);GO:0021781(glial cell fate commitment);GO:0021915(neural tube development);GO:0022010(central nervous s…	04330(Notch signaling pathway)	K06055	NA	PREDICTED: transcription factor HES-5-like [Meleagris gallopavo]	protein_coding	0.0001	0.050829	0.0001	0.0001	0.0001	0.0001	0.053142	0.0001	0.036261	0.0001	0.0001	0.083935	0.0001	0.0001	0.0001	0.086047	0.040825	0.0001	9	0	0	4	0	0	0	0	4	0	0	3	0	0	9	0	5	0
ENSGALG00000001143	chr24	907941	974253	-	ETS1	ENSGALT00000096698;ENSGALT00000001717;ENSGALT00000107906;ENSGALT00000001719	GO:0003700(DNA binding transcription factor activity);GO:0005515(protein binding);GO:0005576(extracellular region);GO:0005634(nucleus);GO:0006351(transcription, DNA-templated);GO:0006355(regulation of transcription, DNA-templated);GO:0010595(positive regulation of endothelial cell migration);GO:0043565(sequence-specific DNA binding);GO:0045765(regulation of angiogenesis);GO:0000981(RNA polymerase…	04218(Cellular senescence);04218(Cellular senescence)	K02678	NA	p54 protein [Gallus gallus];protein C-ets-1 isoform X1 [Gallus gallus];protein C-ets-1 isoform X2 [Gallus gallus]	protein_coding	2.19263	4.51079	1.9602	2.19626	2.00633	2.87306	3.83623	2.05259	2.89344	2.07465	1.38083	2.85701	3.50117	2.00922	3.3818	2.65054	3.23704	1.83419	572	311	734	699	309	341	319	417	569	438	308	422	271	684	578	221	664	362
ENSGALG00000001144	chr13	10991599	10999944	-	ZNF346	ENSGALT00000001720	GO:0002039(p53 binding);GO:0003725(double-stranded RNA binding);GO:0005730(nucleolus);GO:0008270(zinc ion binding);GO:0019899(enzyme binding);GO:0043065(positive regulation of apoptotic process);GO:0072332(intrinsic apoptotic signaling pathway by p53 class mediator)	NA	NA	NA	PREDICTED: zinc finger protein 346 [Coturnix japonica]	protein_coding	5.11509	6.03596	2.98164	3.7122	4.80332	4.29268	3.67447	3.53846	3.74329	3.7778	7.72144	4.03695	3.23209	6.50993	4.61764	4.9402	5.22357	3.57086	672	604	566	780	393	480	637	519	454	1180	443	455	412	779	897	1030	894	588
ENSGALG00000001146	chr28	2621315	2626103	-	UBXN6	ENSGALT00000001723	GO:0070062(extracellular exosome)	04141(Protein processing in endoplasmic reticulum)	K14011	NA	UBX domain-containing protein 6 isoform X2 [Gallus gallus]	protein_coding	12.4678	15.3414	10.4114	9.33725	11.0446	8.026	10.3648	8.57784	9.65142	6.8429	8.7867	10.4204	9.09315	10.8711	9.38374	11.4404	12.5457	12.0857	1292	1095	1185	1476	1021	899	1090	723	954	1467	799	873	555	1178	1547	873	1599	1481
ENSGALG00000001149	chr11	543433	548011	-	ADGRG5	ENSGALT00000001727	GO:0004930(G-protein coupled receptor activity);GO:0007166(cell surface receptor signaling pathway);GO:0007186(G-protein coupled receptor signaling pathway);GO:0016021(integral component of membrane)	NA	NA	NA	adhesion G-protein coupled receptor G5 isoform X2 [Gallus gallus]	protein_coding	0.303741	0.547071	0.072614	0.112334	0.084522	0.245582	0.063526	0.078505	0.489071	0.058743	0.107278	0.603686	0.490699	0.209081	0.262632	0.155803	0.058169	0.24946	115	41	98	81	11	17	13	34	9	44	12	68	8	51	33	17	12	47
ENSGALG00000001153	chr19	1512994	2173032	-	AUTS2	ENSGALT00000001731;ENSGALT00000044891;ENSGALT00000092272	GO:0003682(chromatin binding);GO:0005634(nucleus);GO:0045944(positive regulation of transcription by RNA polymerase II);GO:0051571(positive regulation of histone H3-K4 methylation);GO:0060013(righting reflex);GO:0098582(innate vocalization behavior);GO:2000620(positive regulation of histone H4-K16 acetylation);GO:2000620(positive regulation of histone H4-K16 acetylation)	04144(Endocytosis);04144(Endocytosis)	K12495	NA	autism susceptibility gene 2 protein isoform X3 [Gallus gallus];autism susceptibility gene 2 protein isoform X5 [Gallus gallus]	protein_coding	0.609087	2.59654	0.88787	2.29372	2.23342	2.01827	2.08132	1.66088	0.914493	1.13693	0.893983	4.25743	1.40816	3.16194	1.82629	5.96809	1.2119	1.15936	1074	109	374	508	177	450	449	371	390	868	315	169	188	467	1641	181	314	289
ENSGALG00000001156	chr18	1691965	1692597	-	ENSGALG00000001156	ENSGALT00000001736	GO:0008134(transcription factor binding);GO:0008270(zinc ion binding);GO:0016021(integral component of membrane);GO:0016567(protein ubiquitination);GO:0032184(SUMO polymer binding);GO:0033234(negative regulation of protein sumoylation);GO:0033768(SUMO-targeted ubiquitin ligase complex);GO:0043161(proteasome-mediated ubiquitin-dependent protein catabolic process);GO:0045944(positive regulation of …	NA	NA	NA	RING finger protein 222 [Gallus gallus]	pseudogene	0.0001	0.0001	0.0001	0.0001	0.0001	0.0001	0.0001	0.0001	0.0001	0.0001	0.0001	0.0001	0.0001	0.0001	0.0001	0.0001	0.0001	0.0001	0	0	0	0	0	0	0	0	0	0	0	0	0	0	0	0	0	0
ENSGALG00000001157	chr17	9321360	9497657	-	DENND1A	ENSGALT00000103714;ENSGALT00000092934;ENSGALT00000001740;ENSGALT00000054103;ENSGALT00000099443;ENSGALT00000084025	GO:0005829(cytosol);GO:0017112(Rab guanyl-nucleotide exchange factor activity);GO:0017124(SH3 domain binding);GO:0030425(dendrite);GO:0030665(clathrin-coated vesicle membrane);GO:0032483(regulation of Rab protein signal transduction);GO:0043025(neuronal cell body);GO:0043547(positive regulation of GTPase activity);GO:0045202(synapse);GO:0048488(synaptic vesicle endocytosis);GO:0048488(synaptic ve…	NA	NA	NA	DENN domain-containing protein 1A isoform X8 [Gallus gallus];DENN domain-containing protein 1A isoform X5 [Gallus gallus];DENN domain-containing protein 1A isoform X6 [Gallus gallus];hypothetical protein RCJMB04_3i20 [Gallus gallus]	protein_coding	0.92249	2.33129	1.94181	2.35087	1.39406	3.1535	1.66017	2.00114	2.12994	1.5764	0.905697	2.43499	2.91583	2.22327	2.69978	2.26496	1.97506	1.74762	962	258	1211	715	609	721	438	904	487	957	594	613	408	1080	977	287	802	682
ENSGALG00000001158	chr13	11003203	11033062	+	UIMC1	ENSGALT00000065906	GO:0006302(double-strand break repair);GO:0010212(response to ionizing radiation);GO:0031572(G2 DNA damage checkpoint);GO:0042393(histone binding);GO:0045739(positive regulation of DNA repair);GO:0045892(negative regulation of transcription, DNA-templated);GO:0070530(K63-linked polyubiquitin modification-dependent protein binding);GO:0070531(BRCA1-A complex);GO:0070537(histone H2A K63-linked deub…	03440(Homologous recombination)	K20775	NA	BRCA1-A complex subunit RAP80 [Gallus gallus]	protein_coding	3.7269	5.92927	3.73861	3.30811	3.71278	4.99275	3.96691	3.03074	4.12103	3.7476	5.49654	4.58282	3.23036	2.77935	3.8792	3.62888	5.08639	2.99866	760	438	563	763	491	426	490	601	489	502	378	499	407	652	657	730	867	492
ENSGALG00000001161	chr24	1016857	1089783	+	FLI1	ENSGALT00000001747;ENSGALT00000073643	GO:0000978(RNA polymerase II proximal promoter sequence-specific DNA binding);GO:0000980(RNA polymerase II distal enhancer sequence-specific DNA binding);GO:0000981(RNA polymerase II transcription factor activity, sequence-specific DNA binding);GO:0003682(chromatin binding);GO:0005634(nucleus);GO:0006357(regulation of transcription by RNA polymerase II);GO:0006366(transcription by RNA polymerase …	NA	NA	NA	Friend leukemia integration 1 transcription factor isoform X2 [Gallus gallus];PREDICTED: Friend leukemia integration 1 transcription factor isoform X5 [Aptenodytes forsteri]	protein_coding	3.73413	7.86192	2.48689	2.73053	3.73324	4.21584	5.15538	3.87243	4.05671	3.97638	1.83114	4.2127	6.01622	3.7628	4.00229	2.8955	3.91079	2.47832	1042	654	1563	1508	487	524	735	758	946	1012	719	733	643	1002	781	363	994	606
ENSGALG00000001163	chr18	1701769	1724694	+	NDEL1	ENSGALT00000001753;ENSGALT00000034920;ENSGALT00000047807;ENSGALT00000076441;ENSGALT00000079432;ENSGALT00000081356;ENSGALT00000053269	GO:0000776(kinetochore);GO:0001764(neuron migration);GO:0005813(centrosome);GO:0005875(microtubule associated complex);GO:0007059(chromosome segregation);GO:0007100(mitotic centrosome separation);GO:0008017(microtubule binding);GO:0008021(synaptic vesicle);GO:0008090(retrograde axonal transport);GO:0010975(regulation of neuron projection development);GO:0021799(cerebral cortex radially oriented c…	NA	NA	NA	hypothetical protein CIB84_003589, partial [Bambusicola thoracicus];nuclear distribution protein nudE-like 1 isoform X1 [Gallus gallus];nuclear distribution protein nudE-like 1 isoform X4 [Gallus gallus]	protein_coding	13.1758	24.7721	11.5947	15.6699	16.2096	15.4197	16.8202	17.4765	20.555	15.6104	14.278	15.8489	20.953	23.7262	12.2738	10.8461	21.4157	17.414	4350	2561	6043	5275	2518	3337	3539	3073	3426	7084	3601	4114	2803	3411	3247	3138	6040	4721
ENSGALG00000001165	chr21	1438217	1460034	+	PANK4	ENSGALT00000001764	GO:0004594(pantothenate kinase activity);GO:0005524(ATP binding);GO:0015937(coenzyme A biosynthetic process);GO:0016310(phosphorylation)	00770(Pantothenate and CoA biosynthesis)	K09680	EC:2.7.1.33	pantothenate kinase 4 [Gallus gallus]	protein_coding	6.55078	9.98418	14.4165	16.3715	9.81046	17.3527	21.0414	14.7842	18.055	17.7365	6.62983	11.5841	16.6307	12.0684	16.6957	16.3448	10.6055	12.1394	3495	1400	5274	2338	3440	3834	2355	3801	4712	3962	3349	3973	3501	5100	5378	1602	3289	3618
ENSGALG00000001167	chr24	1098789	1101947	-	KCNJ1	ENSGALT00000001767	GO:0005546(phosphatidylinositol-4,5-bisphosphate binding);GO:0005887(integral component of plasma membrane);GO:0015272(ATP-activated inward rectifier potassium channel activity);GO:0034765(regulation of ion transmembrane transport)	NA	NA	NA	ATP-sensitive inward rectifier potassium channel 1 [Gallus gallus]	protein_coding	0.0001	0.0001	0.0001	0.0001	0.0001	0.0001	0.0001	0.0001	0.0001	0.0001	0.0001	0.0001	0.0001	0.0001	0.0001	0.0001	0.0001	0.0001	0	0	0	0	0	0	0	0	0	0	0	0	0	0	0	0	0	0
ENSGALG00000001168	chr11	561309	569012	-	POLR2C	ENSGALT00000001768	GO:0001055(RNA polymerase II activity);GO:0003677(DNA binding);GO:0005665(DNA-directed RNA polymerase II, core complex);GO:0005737(cytoplasm);GO:0006366(transcription by RNA polymerase II);GO:0015630(microtubule cytoskeleton);GO:0046983(protein dimerization activity)	00230(Purine metabolism);00240(Pyrimidine metabolism);03020(RNA polymerase)	K03011	NA	DNA-directed RNA polymerase II subunit RPB3 [Lonchura striata domestica]	protein_coding	53.4202	36.4875	33.6963	27.4606	25.784	24.7678	30.3667	31.3051	25.7645	27.6628	47.4788	32.0556	25.3259	29.1986	28.7413	28.5079	35.2135	29.4566	3335	3938	2770	2947	2773	2218	2135	1871	2346	3307	2446	1956	1883	3028	3236	3957	3766	3028
ENSGALG00000001169	chr17	9279299	9313749	+	CRB2	ENSGALT00000038754	GO:0001707(mesoderm formation);GO:0001756(somitogenesis);GO:0005509(calcium ion binding);GO:0010718(positive regulation of epithelial to mesenchymal transition);GO:0010951(negative regulation of endopeptidase activity);GO:0014028(notochord formation);GO:0016021(integral component of membrane);GO:0019828(aspartic-type endopeptidase inhibitor activity);GO:0019899(enzyme binding);GO:0030513(positive…	04390(Hippo signaling pathway)	K16681	NA	protein crumbs homolog 2 isoform X1 [Gallus gallus]	protein_coding	0.0001	0.690139	0.314474	0.404817	0.385045	0.407935	0.243919	0.359096	0.2195	0.284214	0.011184	0.335856	0.74731	0.417209	1.10299	0.386841	0.408704	0.628521	100	0	233	159	74	93	91	88	54	135	80	48	56	331	125	3	125	184
ENSGALG00000001171	chr28	2648568	2668955	-	SEMA6B	ENSGALT00000093261;ENSGALT00000001774	GO:0001755(neural crest cell migration);GO:0005887(integral component of plasma membrane);GO:0030215(semaphorin receptor binding);GO:0030335(positive regulation of cell migration);GO:0045499(chemorepellent activity);GO:0048843(negative regulation of axon extension involved in axon guidance);GO:0050919(negative chemotaxis);GO:0071526(semaphorin-plexin signaling pathway);GO:0071526(semaphorin-plexi…	04360(Axon guidance);04360(Axon guidance)	K06842	NA	semaphorin-6B isoform X2 [Gallus gallus]	protein_coding	8.14425	7.52204	5.40428	10.1129	7.49856	5.50627	5.09486	9.1064	5.29372	8.70342	15.3058	10.6034	8.66102	8.75199	9.97372	8.88371	10.3606	13.8965	3393	1846	2913	1868	1369	2512	1910	1279	1210	3048	2189	1236	1822	3231	3101	3922	3408	4393
ENSGALG00000001172	chr21	1446518	1468998	-	KBP	ENSGALT00000001776	GO:0004970(ionotropic glutamate receptor activity);GO:0005234(extracellularly glutamate-gated ion channel activity);GO:0016021(integral component of membrane);GO:0030054(cell junction);GO:0034220(ion transmembrane transport);GO:0035235(ionotropic glutamate receptor signaling pathway);GO:0045211(postsynaptic membrane)	04080(Neuroactive ligand-receptor interaction)	K05202	NA	probable glutamate receptor precursor [Gallus gallus]	protein_coding	0.06071	0.136529	0.136023	0.13149	0.053977	0.128248	0.110042	0.114926	0.059842	0.0001	0.061653	0.086525	0.046418	0.042032	0.074042	0.226309	0.13283	0.087623	19	10	11	23	23	22	10	20	18	10	19	10	0	16	53	11	30	19
ENSGALG00000001174	chr19	2786402	2799813	-	RCC1L	ENSGALT00000001779	GO:0005739(mitochondrion)	04120(Ubiquitin mediated proteolysis)	K10614	EC:2.3.2.26	RCC1-like G exchanging factor-like protein [Gallus gallus]	protein_coding	2.92808	3.2389	3.42277	3.35669	4.43333	3.30042	3.8487	3.48632	3.16697	3.77784	3.52605	5.5892	5.14809	4.54008	3.67256	4.21063	4.33235	2.33231	947	352	917	426	459	442	598	407	485	838	444	392	419	631	779	479	755	391
ENSGALG00000001175	chr26	2687134	2698396	+	C4BPA	ENSGALT00000001781	GO:0016021(integral component of membrane);GO:0044216(other organism cell);GO:0045732(positive regulation of protein catabolic process);GO:0045959(negative regulation of complement activation, classical pathway);GO:0072562(blood microparticle)	NA	NA	NA	complement component 4 binding protein, alpha chain precursor [Gallus gallus]	protein_coding	9.39998	16.2922	9.33586	14.8564	11.2281	12.9064	10.1518	11.9798	10.3607	14.0419	9.37521	9.67543	13.2696	16.9605	12.9009	17.4276	11.8581	14.8346	1810	1246	2609	2365	1381	2157	1671	1753	1410	3452	1683	1414	1719	2444	3556	1405	2280	2741
ENSGALG00000001177	chr26	2726911	2737426	-	CD34	ENSGALT00000001786	GO:0001894(tissue homeostasis);GO:0001935(endothelial cell proliferation);GO:0003094(glomerular filtration);GO:0005887(integral component of plasma membrane);GO:0007160(cell-matrix adhesion);GO:0007165(signal transduction);GO:0008134(transcription factor binding);GO:0008217(regulation of blood pressure);GO:0009897(external side of plasma membrane);GO:0010628(positive regulation of gene expression…	04514(Cell adhesion molecules (CAMs))	K06474	NA	hematopoietic progenitor cell antigen CD34 isoform X1 [Gallus gallus]	protein_coding	9.20686	6.904	2.25923	4.65197	1.46528	4.68378	5.70785	3.32894	7.0809	2.83992	10.1818	3.27978	5.3171	3.79626	4.34624	6.59984	3.04864	2.11131	534	1061	909	871	291	587	190	553	689	672	407	840	302	716	1171	1326	510	340
ENSGALG00000001181	chr24	1097586	1142577	+	KCNJ5	ENSGALT00000001790;ENSGALT00000082490	GO:0005242(inward rectifier potassium channel activity);GO:0005887(integral component of plasma membrane);GO:0015467(G-protein activated inward rectifier potassium channel activity);GO:0034765(regulation of ion transmembrane transport);GO:0034765(regulation of ion transmembrane transport)	NA	NA	NA	G protein-activated inward rectifier potassium channel 4 isoform X1 [Gallus gallus]	protein_coding	0.323787	0.702822	0.087866	0.150453	0.116284	0.121602	0.268342	0.0001	0.0406883	0.180188	0.308274	0.424261	0.11743	0.0687493	0.193423	0.102892	0.121313	0.126222	69	38	20	88	12	19	15	15	32	13	0	5	19	32	18	40	21	20
ENSGALG00000001182	chr20	521820	567192	+	NCOA6	ENSGALT00000001793;ENSGALT00000057661;ENSGALT00000091803;ENSGALT00000047097;ENSGALT00000071428	GO:0006352(DNA-templated transcription, initiation);GO:0006974(cellular response to DNA damage stimulus);GO:0019899(enzyme binding);GO:0030099(myeloid cell differentiation);GO:0030374(ligand-dependent nuclear receptor transcription coactivator activity);GO:0035097(histone methyltransferase complex);GO:0045944(positive regulation of transcription by RNA polymerase II);GO:0046966(thyroid hormone re…	NA	NA	NA	nuclear receptor coactivator 6 isoform X1 [Gallus gallus];nuclear receptor coactivator 6 isoform X4 [Gallus gallus];nuclear receptor coactivator 6 isoform X2 [Gallus gallus]	protein_coding	3.29628	9.60757	6.00545	7.45252	7.8007	7.49218	6.19356	5.11063	5.90819	5.84451	1.89822	6.94204	10.8386	10.8278	8.70782	7.81584	10.2042	9.33063	3307	1115	5429	3553	2264	2758	2958	2592	2191	5614	1830	2054	1823	4201	4062	726	4998	4392
ENSGALG00000001183	chr18	1725828	1819262	-	MYH10	ENSGALT00000049815;ENSGALT00000023397;ENSGALT00000064448;ENSGALT00000046692;ENSGALT00000107819	GO:0000146(microfilament motor activity);GO:0000281(mitotic cytokinesis);GO:0001725(stress fiber);GO:0001764(neuron migration);GO:0001778(plasma membrane repair);GO:0003279(cardiac septum development);GO:0005524(ATP binding);GO:0005634(nucleus);GO:0005739(mitochondrion);GO:0005819(spindle);GO:0005886(plasma membrane);GO:0005903(brush border);GO:0005938(cell cortex);GO:0006887(exocytosis);GO:00069…	04530(Tight junction);04530(Tight junction)	K10352	NA	myosin-10 [Gallus gallus];PREDICTED: myosin-10 [Sturnus vulgaris];myosin-10 isoform X2 [Athene cunicularia];PREDICTED: myosin-10 isoform X3 [Melopsittacus undulatus]	protein_coding	2.2955	10.6772	2.08226	7.46083	2.86844	4.68729	4.31021	2.1155	4.05233	2.61729	1.1359	6.80958	9.24236	11.9427	3.43955	4.42817	3.49731	7.27963	3962	946	5652	4820	958	3370	1328	1980	1861	7561	924	1720	996	2027	2810	530	2092	4184
ENSGALG00000001184	chr11	569115	575366	-	COQ9	ENSGALT00000001797	GO:0005743(mitochondrial inner membrane);GO:0006120(mitochondrial electron transport, NADH to ubiquinone);GO:0006744(ubiquinone biosynthetic process);GO:0008289(lipid binding);GO:0042803(protein homodimerization activity)	NA	NA	NA	ubiquinone biosynthesis protein COQ9, mitochondrial [Gallus gallus]	protein_coding	540.002	173.726	360.9	284.581	258.266	202.062	256.014	227.081	261.138	284.471	652.079	222.778	269.72	188.888	246.854	247.367	230.465	216.748	16168	27764	20577	9786	20719	16035	14916	10648	13793	14920	12376	13825	13508	18143	19584	37906	17194	15542
ENSGALG00000001189	chr19	2800480	2807394	-	NCF1C	ENSGALT00000101450;ENSGALT00000035150;ENSGALT00000104167	GO:0005829(cytosol);GO:0006612(protein targeting to membrane);GO:0016175(superoxide-generating NADPH oxidase activity);GO:0017124(SH3 domain binding);GO:0019898(extrinsic component of membrane);GO:0042554(superoxide anion generation);GO:0043020(NADPH oxidase complex);GO:0043325(phosphatidylinositol-3,4-bisphosphate binding);GO:0055114(oxidation-reduction process);GO:0055114(oxidation-reduction pr…	04145(Phagosome);04145(Phagosome)	K08011	NA	neutrophil cytosol factor 1 isoform X1 [Gallus gallus];neutrophil cytosol factor 1 [Gallus gallus]	protein_coding	0.0001	2.75773	0.427483	0.139803	0.160104	0.417903	0.790708	0.981872	0.216643	0.36471	0.039765	0.950901	0.671554	0.805503	0.369172	0.238974	0.307639	0.378548	113	0	84	253	40	13	16	36	70	104	88	19	29	45	31	4	39	45
ENSGALG00000001191	chr27	5939150	5944728	+	MEOX1	ENSGALT00000001806	GO:0000978(RNA polymerase II proximal promoter sequence-specific DNA binding);GO:0001046(core promoter sequence-specific DNA binding);GO:0001757(somite specification);GO:0003682(chromatin binding);GO:0005634(nucleus);GO:0005737(cytoplasm);GO:0006366(transcription by RNA polymerase II);GO:0045944(positive regulation of transcription by RNA polymerase II);GO:0061056(sclerotome development);GO:00718…	NA	NA	NA	homeobox protein MOX-1 [Gallus gallus]	protein_coding	0.0001	0.308022	0.109985	0.0001	0.036444	0.0001	0.0001	0.077239	0.0001	0.088649	0.072411	0.235846	0.088047	0.028346	0.091294	0.0001	0.060023	0.062452	31	0	13	31	12	0	4	0	0	4	8	0	8	12	0	8	8	8
ENSGALG00000001201	chr11	594651	600184	+	GFOD2	ENSGALT00000094728;ENSGALT00000040402	GO:0016491(oxidoreductase activity);GO:0030198(extracellular matrix organization);GO:0055114(oxidation-reduction process);GO:0055114(oxidation-reduction process)	NA	NA	NA	glucose-fructose oxidoreductase domain-containing protein 2 isoform X3 [Gallus gallus]	protein_coding	14.0143	8.3745	9.43285	6.58928	7.01388	9.59514	8.52031	3.9	2.74091	12.2412	14.3467	7.2013	9.39759	7.09393	6.97881	8.42096	8.27966	7.97135	1353	1864	1855	1221	1402	961	1049	1309	1188	1450	550	376	1504	1328	1725	2158	1598	1479
ENSGALG00000001203	chr24	1450781	1454320	+	TMEM45B	ENSGALT00000001822	GO:0016021(integral component of membrane)	NA	NA	NA	hypothetical protein CIB84_009297, partial [Bambusicola thoracicus]	protein_coding	0.0001	0.0001	0.0001	0.0001	0.0001	0.0001	0.0001	0.0001	0.0001	0.0001	0.0001	0.0001	0.0001	0.0001	0.0001	0.0001	0.0001	0.0001	0	0	0	0	0	0	0	0	0	0	0	0	0	0	0	0	0	0
ENSGALG00000001204	chr11	601661	608743	+	ENKD1	ENSGALT00000001823;ENSGALT00000098540;ENSGALT00000097831	GO:0005881(cytoplasmic microtubule);GO:0005881(cytoplasmic microtubule)	NA	NA	NA	PREDICTED: enkurin domain-containing protein 1 isoform X1 [Coturnix japonica];enkurin domain-containing protein 1 isoform X1 [Gallus gallus]	protein_coding	18.0012	10.7442	5.55523	10.3034	9.55333	8.39394	7.70155	7.03861	8.76224	10.4901	18.8613	7.12764	6.42975	11.0382	2.39282	7.37631	8.5833	5.86286	760	1360	722	889	469	853	811	650	610	1281	564	683	732	259	858	1611	942	619
ENSGALG00000001206	chr13	9084205	9089820	-	ENSGALG00000001206	ENSGALT00000001825	GO:0005622(intracellular);GO:0008270(zinc ion binding);GO:0046872(metal ion binding)	04622(RIG-I-like receptor signaling pathway)	K10652	EC:2.3.2.27	PREDICTED: E3 ubiquitin-protein ligase TRIM17-like [Meleagris gallopavo]	protein_coding	0.10313	0.807389	0.57467	0.887555	0.831665	0.439691	0.260594	0.167427	0.099659	0.499751	0.085735	0.359597	0.448596	0.756562	0.759192	0.378925	0.583791	1.02646	53	11	70	93	67	102	98	47	29	122	19	11	49	114	61	11	89	150
ENSGALG00000001207	chr21	1473954	1548181	-	PLCH2	ENSGALT00000001830	GO:0004435(phosphatidylinositol phospholipase C activity);GO:0005509(calcium ion binding);GO:0005622(intracellular);GO:0005886(plasma membrane);GO:0016042(lipid catabolic process);GO:0035556(intracellular signal transduction);GO:0046488(phosphatidylinositol metabolic process)	00562(Inositol phosphate metabolism)	K19006	EC:3.1.4.11	1-phosphatidylinositol 4,5-bisphosphate phosphodiesterase eta-2 isoform X2 [Gallus gallus]	protein_coding	0.0001	0.013402	0.0001	0.0001	0.052479	0.0001	0.032367	0.054665	0.044515	0.10394	0.0001	0.07477	0.068427	0.100192	0.105104	0.125441	0.089611	0.098638	26	0	25	4	0	0	15	0	9	38	15	12	24	37	48	0	33	34
ENSGALG00000001209	chr20	571792	576537	-	TP53INP2	ENSGALT00000001836;ENSGALT00000103168	GO:0000045(autophagosome assembly);GO:0005634(nucleus);GO:0005776(autophagosome);GO:0045893(positive regulation of transcription, DNA-templated);GO:0045893(positive regulation of transcription, DNA-templated)	04140(Autophagy - animal);04140(Autophagy - animal)	K21247	NA	PREDICTED: tumor protein p53-inducible nuclear protein 2 isoform X2 [Coturnix japonica];tumor protein p53-inducible nuclear protein 2 isoform X2 [Anas platyrhynchos]	protein_coding	11.7799	12.8258	15.3501	13.917	14.8377	10.6016	8.61831	8.84811	9.38814	15.9554	9.45016	26.233	24.402	37.0204	26.7918	28.0146	31.9925	26.1106	1237	394	1211	471	574	510	558	363	302	1901	314	324	493	1280	1442	357	1551	1217
ENSGALG00000001214	chr11	610410	614453	-	PARD6A	ENSGALT00000001842	GO:0001933(negative regulation of protein phosphorylation);GO:0005080(protein kinase C binding);GO:0005634(nucleus);GO:0005923(bicellular tight junction);GO:0005938(cell cortex);GO:0015629(actin cytoskeleton);GO:0017048(Rho GTPase binding);GO:0030742(GTP-dependent protein binding);GO:0045177(apical part of cell);GO:0045217(cell-cell junction maintenance)	04144(Endocytosis);04530(Tight junction)	K06093	NA	partitioning defective 6 homolog alpha isoform X1 [Gallus gallus]	protein_coding	0.0001	0.216928	0.0001	0.054575	0.0001	0.0001	0.0001	0.225302	0.058086	0.0001	0.10411	0.077953	0.0001	0.082832	0.0001	0.0001	0.17408	0.091247	7	0	0	15	0	4	0	0	0	9	16	4	0	0	0	8	16	9
ENSGALG00000001219	chr20	601476	622937	+	PIGU	ENSGALT00000001850;ENSGALT00000090850	GO:0003923(GPI-anchor transamidase activity);GO:0005886(plasma membrane);GO:0016255(attachment of GPI anchor to protein);GO:0034235(GPI anchor binding);GO:0042765(GPI-anchor transamidase complex);GO:0046425(regulation of JAK-STAT cascade);GO:0046425(regulation of JAK-STAT cascade)	00563(Glycosylphosphatidylinositol(GPI)-anchor biosynthesis);00563(Glycosylphosphatidylinositol(GPI)-anchor biosynthesis)	K05293	NA	phosphatidylinositol glycan anchor biosynthesis class U protein [Gallus gallus]	protein_coding	4.88597	5.23952	3.81455	2.99914	3.1175	4.25355	2.78241	3.06286	3.32991	4.69594	6.29428	4.15854	3.99761	5.66211	4.62158	4.60092	3.76708	4.09825	515	429	520	503	374	289	307	383	256	762	285	301	381	579	621	623	480	501
ENSGALG00000001220	chr11	615984	623539	+	HERPUD1	ENSGALT00000107185;ENSGALT00000001852	GO:0005789(endoplasmic reticulum membrane);GO:0006511(ubiquitin-dependent protein catabolic process);GO:0030968(endoplasmic reticulum unfolded protein response);GO:0030970(retrograde protein transport, ER to cytosol);GO:0031396(regulation of protein ubiquitination);GO:0032092(positive regulation of protein binding);GO:0032469(endoplasmic reticulum calcium ion homeostasis);GO:0034704(calcium chann…	04141(Protein processing in endoplasmic reticulum);04141(Protein processing in endoplasmic reticulum)	K14027	NA	homocysteine-responsive endoplasmic reticulum-resident ubiquitin-like domain member 1 protein isoform X1 [Numida meleagris]	protein_coding	4.64936	7.35826	3.0076	4.16837	3.19932	3.53291	3.97594	2.44032	4.54212	3.26262	4.063	7.33362	5.42631	5.04086	3.05013	3.20174	3.76054	2.22786	1019	458	792	793	331	450	354	357	410	762	256	460	297	430	485	452	537	306
ENSGALG00000001223	chr21	1554923	1563411	+	PEX10	ENSGALT00000076520;ENSGALT00000084687	GO:0005778(peroxisomal membrane);GO:0005779(integral component of peroxisomal membrane);GO:0008022(protein C-terminus binding);GO:0008270(zinc ion binding);GO:0016558(protein import into peroxisome matrix);GO:0016558(protein import into peroxisome matrix)	04146(Peroxisome);04146(Peroxisome)	K13346	NA	peroxisome biogenesis factor 10 [Gallus gallus]	protein_coding	30.0678	26.2945	30.7763	25.4747	26.0551	28.7687	20.4667	32.206	28.5758	27.5334	32.9449	25.9371	22.3647	22.8342	24.0654	29.5015	24.867	26.417	2825	2320	2560	2222	2652	2154	2259	2275	1655	2706	2633	2270	1962	2654	3505	2874	2784	2842
ENSGALG00000001225	chr17	9117855	9177510	+	RABGAP1	ENSGALT00000001858	GO:0003677(DNA binding);GO:0005096(GTPase activator activity);GO:0005622(intracellular);GO:0005829(cytosol);GO:0006886(intracellular protein transport);GO:0007049(cell cycle);GO:0012505(endomembrane system);GO:0017137(Rab GTPase binding);GO:0031338(regulation of vesicle fusion);GO:0090630(activation of GTPase activity)	NA	NA	NA	rab GTPase-activating protein 1 isoform X1 [Gallus gallus]	protein_coding	3.04385	10.0455	5.52238	7.89311	8.09471	8.56956	7.78961	6.90975	7.36108	6.29318	1.75783	9.34819	11.9335	12.9467	9.00369	9.66278	11.2815	10.6496	2828	653	3795	2359	1322	1854	1949	1883	1750	4263	1570	1625	1246	2759	3189	426	3509	3183
ENSGALG00000001229	chr21	1681755	1772379	-	SKI	ENSGALT00000001864	GO:0000122(negative regulation of transcription by RNA polymerase II);GO:0003714(transcription corepressor activity);GO:0005634(nucleus);GO:0005667(transcription factor complex);GO:0005813(centrosome);GO:0006351(transcription, DNA-templated);GO:0008270(zinc ion binding);GO:0010626(negative regulation of Schwann cell proliferation);GO:0014902(myotube differentiation);GO:0016605(PML body);GO:001990…	04550(Signaling pathways regulating pluripotency of stem cells)	K18499	NA	ski oncogene isoform X1 [Gallus gallus]	protein_coding	1.18087	1.59463	0.863071	1.45627	1.8241	1.80342	1.64929	1.19529	1.06971	1.5616	0.388303	4.37769	4.01506	5.16649	3.6571	3.7427	3.14678	1.84252	801	153	772	227	125	207	266	240	224	1028	165	143	187	677	747	57	592	333
ENSGALG00000001231	chr20	630016	655765	-	SAMHD1	ENSGALT00000001868	GO:0003723(RNA binding);GO:0005654(nucleoplasm);GO:0005886(plasma membrane);GO:0006203(dGTP catabolic process);GO:0008270(zinc ion binding);GO:0008832(dGTPase activity);GO:0032567(dGTP binding);GO:0045088(regulation of innate immune response);GO:0046061(dATP catabolic process);GO:0051289(protein homotetramerization);GO:0051607(defense response to virus)	NA	NA	NA	RecName: Full=Deoxynucleoside triphosphate triphosphohydrolase SAMHD1; Short=dNTPase	protein_coding	5.06913	8.0109	5.49685	4.32965	6.50426	5.18458	6.90722	5.36367	7.80415	5.25489	3.51754	5.95986	9.87417	7.96238	6.28853	5.71876	8.01798	5.03454	1475	889	2568	1539	1076	832	1281	932	1269	2144	997	1409	851	1576	1544	697	2039	1231
ENSGALG00000001234	chr11	623460	629266	+	CETP	ENSGALT00000001871	GO:0005548(phospholipid transporter activity);GO:0006641(triglyceride metabolic process);GO:0008203(cholesterol metabolic process);GO:0010874(regulation of cholesterol efflux);GO:0015485(cholesterol binding);GO:0015914(phospholipid transport);GO:0017127(cholesterol transporter activity);GO:0017129(triglyceride binding);GO:0031210(phosphatidylcholine binding);GO:0034197(triglyceride transport);GO:…	NA	NA	NA	cholesteryl ester transfer protein precursor [Gallus gallus]	protein_coding	92.5383	69.0164	58.1149	16.9486	82.901	46.3533	31.2066	82.5677	57.7592	19.1313	32.003	55.5153	39.8545	104.397	67.1421	70.0554	61.2852	22.6913	8122	9591	6129	7836	6725	1925	9651	4924	3389	16622	9071	6164	1832	9947	11180	3750	9217	3280
ENSGALG00000001235	chr28	2692405	2698634	-	ANKRD24	ENSGALT00000001874	GO:0005515(protein binding);GO:0005575(cellular_component);GO:0008150(biological_process)	NA	NA	NA	ankyrin repeat domain-containing protein 24 isoform X3 [Gallus gallus]	protein_coding	0.0001	0.081305	0.0001	0.020465	0.0001	0.041905	0.052277	0.0001	0.0001	0.105756	0.044863	0.057151	0.0001	0.058039	0.018875	0.087437	0.037006	0.111176	12	0	0	14	0	4	0	7	9	14	0	0	15	5	20	8	8	23
ENSGALG00000001238	chr18	2096001	2172093	-	STX8	ENSGALT00000001879;ENSGALT00000089565;ENSGALT00000059741	GO:0000149(SNARE binding);GO:0005484(SNAP receptor activity);GO:0005769(early endosome);GO:0005770(late endosome);GO:0005802(trans-Golgi network);GO:0005829(cytosol);GO:0006886(intracellular protein transport);GO:0006906(vesicle fusion);GO:0012505(endomembrane system);GO:0016021(integral component of membrane);GO:0019869(chloride channel inhibitor activity);GO:0019905(syntaxin binding);GO:0031201…	04130(SNARE interactions in vesicular transport);04130(SNARE interactions in vesicular transport)	K08501	NA	PREDICTED: syntaxin-8 isoform X1 [Coturnix japonica];PREDICTED: syntaxin-8 isoform X1 [Meleagris gallopavo];PREDICTED: syntaxin-8 isoform X2 [Meleagris gallopavo]	protein_coding	11.8714	11.0606	7.5217	6.31686	6.99452	8.77673	8.75278	11.5269	10.3923	8.12788	10.299	12.5306	18.1261	15.0283	10.0223	9.47983	17.1482	8.87237	1424	956	2166	976	677	558	633	725	739	1859	984	862	605	1155	1176	938	2004	997
ENSGALG00000001239	chr13	9062003	9071099	-	SLC26A2	ENSGALT00000091199;ENSGALT00000001881	GO:0001503(ossification);GO:0005254(chloride channel activity);GO:0005887(integral component of plasma membrane);GO:0008271(secondary active sulfate transmembrane transporter activity);GO:0015106(bicarbonate transmembrane transporter activity);GO:0015116(sulfate transmembrane transporter activity);GO:0015301(anion:anion antiporter activity);GO:0015701(bicarbonate transport);GO:0019531(oxalate tra…	NA	NA	NA	sulfate transporter isoform X1 [Gallus gallus]	protein_coding	0.473493	0.316581	0.273915	0.404314	0.15567	1.01046	0.143519	0.281884	0.190957	0.680969	0.416304	1.12411	0.985305	0.769361	1.55581	1.48708	0.895418	1.25596	267	81	246	59	52	75	30	174	26	199	51	34	106	374	386	79	219	295
ENSGALG00000001244	chr18	2174402	2200678	+	ENSGALG00000001244	ENSGALT00000001888;ENSGALT00000099133;ENSGALT00000039321;ENSGALT00000001914	GO:0005096(GTPase activator activity);GO:0005515(protein binding);GO:0005737(cytoplasm);GO:0031175(neuron projection development);GO:0031594(neuromuscular junction);GO:0043195(terminal bouton);GO:0043547(positive regulation of GTPase activity);GO:1902017(regulation of cilium assembly);GO:0005575(cellular_component);GO:0042995(cell projection);GO:0042995(cell projection)	NA	NA	NA	TBC1 domain family member 24-like [Gallus gallus];cilia- and flagella-associated protein 52 [Gallus gallus]	protein_coding	0.0001	0.0447726	0.0001	0.0001	0.028536	0.056646	0.0001	0.015406	0.0531366	0.0359169	0.102683	0.0538575	0.0001	0.0675298	0.0001	0.0001	0.0243187	0.0251342	19	0	0	12	0	0	8	14	0	24	4	13	8	0	0	27	9	8
ENSGALG00000001245	chr28	2700507	2712155	+	SIRT6	ENSGALT00000084971	GO:0003682(chromatin binding);GO:0003714(transcription corepressor activity);GO:0003956(NAD(P)+-protein-arginine ADP-ribosyltransferase activity);GO:0005654(nucleoplasm);GO:0005724(nuclear telomeric heterochromatin);GO:0006284(base-excision repair);GO:0006471(protein ADP-ribosylation);GO:0008285(negative regulation of cell proliferation);GO:0010569(regulation of double-strand break repair via hom…	NA	NA	NA	NAD-dependent protein deacetylase sirtuin-6 [Gallus gallus]	protein_coding	13.9549	14.3412	5.98173	7.22614	5.79549	8.22069	7.0854	6.88797	7.19246	6.25845	10.7252	6.90372	6.22676	8.61228	5.8329	6.28449	6.40974	4.88017	796	1140	755	1283	546	647	532	688	607	1081	597	605	472	681	790	990	760	556
ENSGALG00000001250	chr24	1470296	1511525	-	APLP2	ENSGALT00000001898;ENSGALT00000078389	GO:0004867(serine-type endopeptidase inhibitor activity);GO:0008201(heparin binding);GO:0010951(negative regulation of endopeptidase activity);GO:0016021(integral component of membrane);GO:0046914(transition metal ion binding);GO:0046914(transition metal ion binding)	NA	NA	NA	amyloid-like protein 2 precursor [Gallus gallus];PREDICTED: amyloid-like protein 2 isoform X5 [Coturnix japonica]	protein_coding	28.4254	36.3538	16.8504	30.6856	18.1399	33.3344	41.8969	28.3946	28.3782	25.6764	18.4981	34.7936	43.3821	29.5719	39.8161	33.6839	25.537	26.3496	8858	5127	11609	7183	3394	6065	3676	6162	7918	8194	5428	5270	4277	10264	9354	3773	6683	6627
ENSGALG00000001252	chr28	2707242	2712155	-	CREB3L3	ENSGALT00000001900	GO:0000977(RNA polymerase II regulatory region sequence-specific DNA binding);GO:0001228(transcriptional activator activity, RNA polymerase II transcription regulatory region sequence-specific DNA binding);GO:0005634(nucleus);GO:0005783(endoplasmic reticulum);GO:0006366(transcription by RNA polymerase II);GO:0016020(membrane);GO:0030968(endoplasmic reticulum unfolded protein response);GO:0035497(…	04916(Melanogenesis);04261(Adrenergic signaling in cardiomyocytes)	K09048	NA	cyclic AMP-responsive element-binding protein 3-like protein 3 isoform X1 [Gallus gallus]	protein_coding	0.0001	0.141245	0.0001	0.0001	0.0001	0.0001	0.0001	0.0001	0.0001	0.0001	0.0001	0.0001	0.0001	0.0001	0.0001	0.0001	0.0001	0.0001	0	0	0	18	0	0	0	0	0	0	0	0	0	0	0	0	0	0
ENSGALG00000001253	chr17	9082742	9098283	-	RC3H2	ENSGALT00000001902	GO:0000209(protein polyubiquitination);GO:0001782(B cell homeostasis);GO:0003677(DNA binding);GO:0003729(mRNA binding);GO:0004842(ubiquitin-protein transferase activity);GO:0005654(nucleoplasm);GO:0005737(cytoplasm);GO:0008270(zinc ion binding);GO:0009791(post-embryonic development);GO:0009986(cell surface);GO:0010608(posttranscriptional regulation of gene expression);GO:0016020(membrane);GO:0035…	NA	NA	NA	roquin-2 isoform X1 [Gallus gallus]	protein_coding	3.78462	8.31909	4.38522	10.1607	8.71331	11.9999	6.53301	5.72107	6.56636	9.52594	1.96268	21.7679	22.3167	28.7418	21.482	22.3147	26.2972	21.1668	5318	655	5731	1578	848	1928	1694	2129	1185	7642	1050	1171	1523	5315	5947	385	6604	5109
ENSGALG00000001256	chr11	631380	666403	+	NLRC5	ENSGALT00000058183;ENSGALT00000001908	GO:0000979(RNA polymerase II core promoter sequence-specific DNA binding);GO:0005524(ATP binding);GO:0005634(nucleus);GO:0005829(cytosol);GO:0032088(negative regulation of NF-kappaB transcription factor activity);GO:0043549(regulation of kinase activity);GO:0045087(innate immune response);GO:0045345(positive regulation of MHC class I biosynthetic process);GO:0045944(positive regulation of transcr…	NA	NA	NA	protein NLRC5 [Gallus gallus]	protein_coding	3.64323	8.78563	4.49293	6.67116	19.8221	7.92104	5.78808	9.27904	7.31173	6.69484	3.5806	11.692	13.0704	11.4992	7.78723	8.36642	6.1571	9.33589	5517	1218	6483	3218	1677	2444	7442	2714	2028	5905	3288	2517	2067	3721	4306	1354	2987	4352
ENSGALG00000001258	chr1	195605956	195618448	-	NUMA1	ENSGALT00000042924;ENSGALT00000059016	GO:0000132(establishment of mitotic spindle orientation);GO:0000139(Golgi membrane);GO:0005654(nucleoplasm);GO:0005876(spindle microtubule);GO:0005938(cell cortex);GO:0045177(apical part of cell);GO:0060487(lung epithelial cell differentiation);GO:0070062(extracellular exosome);GO:0097431(mitotic spindle pole);GO:0097431(mitotic spindle pole)	NA	NA	NA	nuclear mitotic apparatus protein 1 isoform X1 [Gallus gallus]	protein_coding	59.6998	47.9647	48.6919	53.0816	63.6923	49.7999	44.6301	54.1123	45.8288	38.8345	51.3832	63.7689	59.2512	67.5745	52.1673	53.071	78.7327	70.4437	29484	19555	28797	17212	17809	19055	23434	16719	15319	34004	18788	15457	11749	24426	26767	19030	37421	32179
ENSGALG00000001262	chr23	2655282	2672704	-	CLIC4	ENSGALT00000001916	GO:0001525(angiogenesis);GO:0001886(endothelial cell morphogenesis);GO:0004364(glutathione transferase activity);GO:0005244(voltage-gated ion channel activity);GO:0005254(chloride channel activity);GO:0005515(protein binding);GO:0005622(intracellular);GO:0005737(cytoplasm);GO:0005739(mitochondrion);GO:0005813(centrosome);GO:0005829(cytosol);GO:0005886(plasma membrane);GO:0005902(microvillus);GO:0…	NA	NA	NA	chloride intracellular channel protein 4 isoform X1 [Gallus gallus]	protein_coding	15.7529	20.4114	8.5082	13.7976	7.6845	13.1147	14.6486	8.83564	16.4832	10.0415	11.3898	14.6067	17.2624	8.82044	16.6102	12.2596	7.54368	9.45033	1960	1498	2435	2126	903	1438	821	1278	1459	1288	891	1613	882	2257	1794	1224	1041	1253
ENSGALG00000001263	chr19	2867022	2901742	-	GTF2IRD1	ENSGALT00000001926	GO:0000981(RNA polymerase II transcription factor activity, sequence-specific DNA binding);GO:0003677(DNA binding);GO:0005654(nucleoplasm);GO:0005737(cytoplasm);GO:0006357(regulation of transcription by RNA polymerase II);GO:0014886(transition between slow and fast fiber)	03022(Basal transcription factors);05168(Herpes simplex infection)	K03121	NA	general transcription factor II-I repeat domain-containing protein 1 isoform X2 [Gallus gallus]	protein_coding	9.31196	12.5635	3.94879	9.42081	9.03925	8.97262	9.49421	10.1209	8.53317	4.43348	15.1275	6.44591	8.57338	11.3437	7.32344	7.07957	6.04266	8.77792	1207	1235	1687	1825	585	1369	1347	1220	1319	2311	1423	1165	543	1388	1446	2268	1163	1623
ENSGALG00000001264	chr26	2758582	2845137	-	PLXNA2	ENSGALT00000001931;ENSGALT00000098587;ENSGALT00000101458	GO:0001756(somitogenesis);GO:0002116(semaphorin receptor complex);GO:0005887(integral component of plasma membrane);GO:0017154(semaphorin receptor activity);GO:0021785(branchiomotor neuron axon guidance);GO:0021915(neural tube development);GO:0021935(cerebellar granule cell precursor tangential migration);GO:0030334(regulation of cell migration);GO:0048841(regulation of axon extension involved in…	04360(Axon guidance);04360(Axon guidance)	K06820	NA	plexin-A2 isoform X1 [Gallus gallus]	protein_coding	0.429233	0.614938	0.513186	0.891529	0.511869	0.760588	1.28854	0.557129	1.15753	0.861225	0.153179	0.92161	1.23111	1.42978	1.16543	1.03645	1.37258	0.893759	355	117	498	184	156	266	157	213	368	598	161	325	217	454	435	48	543	340
ENSGALG00000001267	chr28	2712374	2720662	+	MAP2K2	ENSGALT00000001934	GO:0000187(activation of MAPK activity);GO:0004674(protein serine/threonine kinase activity);GO:0004708(MAP kinase kinase activity);GO:0005524(ATP binding);GO:0005778(peroxisomal membrane);GO:0005783(endoplasmic reticulum);GO:0005794(Golgi apparatus);GO:0005874(microtubule);GO:0005911(cell-cell junction);GO:0007507(heart development);GO:0009898(cytoplasmic side of plasma membrane);GO:0010629(nega…	04010(MAPK signaling pathway);04012(ErbB signaling pathway);04370(VEGF signaling pathway);04371(Apelin signaling pathway);04068(FoxO signaling pathway);04150(mTOR signaling pathway);04140(Autophagy - animal);04210(Apoptosis);04218(Cellular senescence);04540(Gap junction);04810(Regulation of actin cytoskeleton);04620(Toll-like receptor signaling pathway);04910(Insulin signaling pathway);04912(GnRH…	K04369	EC:2.7.12.2	PREDICTED: dual specificity mitogen-activated protein kinase kinase 2 isoform X4 [Coturnix japonica]	protein_coding	36.8206	24.1389	20.7976	16.3725	15.8475	21.277	17.8553	21.7387	16.3224	18.2739	38.9832	20.4735	18.5511	19.2955	15.8211	20.7695	18.2196	19.0463	2165	2758	2062	1981	1740	1344	1334	1634	1402	2220	1726	1259	1264	1694	2395	3301	1980	1990
ENSGALG00000001270	chr21	1802100	1841490	-	PRKCZ	ENSGALT00000001938;ENSGALT00000108115;ENSGALT00000062866	GO:0000226(microtubule cytoskeleton organization);GO:0004674(protein serine/threonine kinase activity);GO:0004697(protein kinase C activity);GO:0005524(ATP binding);GO:0005622(intracellular);GO:0005635(nuclear envelope);GO:0005815(microtubule organizing center);GO:0005923(bicellular tight junction);GO:0016324(apical plasma membrane);GO:0016363(nuclear matrix);GO:0018105(peptidyl-serine phosphoryl…	04144(Endocytosis);04530(Tight junction);04910(Insulin signaling pathway);04933(AGE-RAGE signaling pathway in diabetic complications);04933(AGE-RAGE signaling pathway in diabetic complications)	K18952	EC:2.7.11.13	protein kinase C zeta type isoform X1 [Gallus gallus]	protein_coding	1.03604	3.26319	3.23058	2.49877	2.96497	3.34686	2.29375	3.24996	2.83703	3.19261	0.778773	4.80947	3.28963	4.6439	2.83141	3.39025	3.5351	3.82214	904	138	650	476	481	365	444	457	321	950	459	389	393	539	696	118	683	710
ENSGALG00000001273	chr28	2730221	2731462	-	C2CD4C	ENSGALT00000001942	GO:0005509(calcium ion binding);GO:0005544(calcium-dependent phospholipid binding);GO:0005886(plasma membrane);GO:0006906(vesicle fusion);GO:0017158(regulation of calcium ion-dependent exocytosis);GO:0019905(syntaxin binding);GO:0030276(clathrin binding);GO:0048791(calcium ion-regulated exocytosis of neurotransmitter)	NA	NA	NA	C2 calcium-dependent domain-containing protein 4C [Gallus gallus]	protein_coding	0.0001	0.0001	0.0001	0.0001	0.0001	0.0001	0.0001	0.0001	0.0001	0.032291	0.0001	0.015365	0.045678	0.0001	0.0001	0.0001	0.0001	0.0001	2	0	5	0	0	0	0	0	0	0	0	0	2	0	0	0	0	0
ENSGALG00000001275	chr17	9073411	9077516	-	PDCL	ENSGALT00000001946	GO:0005737(cytoplasm);GO:0007601(visual perception);GO:0008479(queuine tRNA-ribosyltransferase activity);GO:0008616(queuosine biosynthetic process);GO:1902605(heterotrimeric G-protein complex assembly)	00590(Arachidonic acid metabolism)	K00509	EC:1.14.99.1	PREDICTED: phosducin-like protein [Pterocles gutturalis]	protein_coding	8.63496	12.8509	10.3477	13.5789	9.40696	14.1856	12.2338	11.125	14.1133	13.0957	4.72841	15.4633	17.9955	15.7549	14.6824	15.2874	13.9711	14.2337	2407	952	2944	1553	1274	1641	1165	1603	1414	2669	1300	1603	1334	2314	2595	590	2235	2189
ENSGALG00000001276	chr27	6190823	6194818	+	HOXB9	ENSGALT00000001947	GO:0005654(nucleoplasm);GO:0005739(mitochondrion);GO:0006351(transcription, DNA-templated);GO:0009952(anterior/posterior pattern specification);GO:0045944(positive regulation of transcription by RNA polymerase II);GO:0048706(embryonic skeletal system development);GO:0060070(canonical Wnt signaling pathway);GO:0060326(cell chemotaxis)	NA	NA	NA	homeobox protein Hox-B9 isoform X1 [Gallus gallus]	protein_coding	0.0001	0.0001	0.0001	0.0001	0.0001	0.0001	0.0001	0.0001	0.0001	0.0001	0.0001	0.0001	0.0001	0.0001	0.0001	0.0001	0.0001	0.0001	0	0	0	0	0	0	0	0	0	0	0	0	0	0	0	0	0	0
ENSGALG00000001279	chr27	6001003	6022400	+	ZNF652	ENSGALT00000097840;ENSGALT00000001955	GO:0003676(nucleic acid binding);GO:0046872(metal ion binding);GO:0046872(metal ion binding)	NA	NA	NA	PREDICTED: zinc finger protein 652 isoform X2 [Buceros rhinoceros silvestris];zinc finger protein 652 [Gallus gallus]	protein_coding	14.5117	15.4643	10.612	12.2463	13.7546	16.7772	13.1118	13.8011	12.762	14.1791	8.42218	16.0206	21.3788	20.1376	15.368	15.4935	16.4958	16.7049	2292	1471	3215	1718	1201	1360	1566	1743	1393	3136	1483	1332	1328	2226	2418	965	2426	2361
ENSGALG00000001282	chr21	1852238	1862627	-	GABRD	ENSGALT00000103478;ENSGALT00000001958	GO:0004890(GABA-A receptor activity);GO:0005230(extracellular ligand-gated ion channel activity);GO:0005886(plasma membrane);GO:0007165(signal transduction);GO:0016021(integral component of membrane);GO:0030054(cell junction);GO:0034220(ion transmembrane transport);GO:0045202(synapse);GO:1902711(GABA-A receptor complex);GO:1902711(GABA-A receptor complex)	04080(Neuroactive ligand-receptor interaction);04080(Neuroactive ligand-receptor interaction)	K05184	NA	gamma-aminobutyric acid receptor subunit delta isoform X1 [Gallus gallus]	protein_coding	0.834909	2.12786	6.8677	3.64104	4.41314	2.17059	0.735465	0.816554	0.72907	2.35687	0.512481	2.17514	0.377013	2.50697	2.02249	4.01102	0.325282	4.28751	286	78	52	218	713	371	462	208	72	359	81	70	204	269	575	55	44	557
ENSGALG00000001283	chr23	2679438	2696137	-	SRRM1	ENSGALT00000068463;ENSGALT00000099149;ENSGALT00000001959;ENSGALT00000065217;ENSGALT00000098032	GO:0005654(nucleoplasm);GO:0006397(mRNA processing);GO:0071013(catalytic step 2 spliceosome);GO:0071013(catalytic step 2 spliceosome)	03013(RNA transport);03015(mRNA surveillance pathway);03015(mRNA surveillance pathway)	K13171	NA	serine/arginine repetitive matrix protein 1 isoform X1 [Gallus gallus];serine/arginine repetitive matrix 1, isoform CRA_c, partial [Mus musculus]	protein_coding	10.2815	25.0354	17.1845	19	16.811	17.6929	21.9438	16.7828	18.4248	17.066	7.64176	17.7427	13.8366	17.218	16.0914	17.3427	17.5186	13.0775	4707	1933	3859	5154	3605	3913	3548	3408	4321	4970	3343	3564	2962	4322	5018	1624	4776	3427
ENSGALG00000001288	chr21	1895685	1907122	+	ENSGALG00000001288	ENSGALT00000040398	GO:0005737(cytoplasm);GO:0005856(cytoskeleton);GO:0005930(axoneme);GO:0035082(axoneme assembly)	NA	NA	NA	cilia- and flagella-associated protein 74 isoform X1 [Gallus gallus]	protein_coding	0.0001	0.028515	0.0001	0.0001	0.053847	0.0001	0.089014	0.0001	0.0001	0.0001	0.0001	0.034766	0.0001	0.016914	0.114926	0.021704	0.0001	0.021455	6	0	0	4	0	0	8	0	12	4	0	0	0	20	5	0	0	4
ENSGALG00000001289	chr28	2734803	2740719	-	ENSGALG00000001289	ENSGALT00000001968;ENSGALT00000064908;ENSGALT00000095465	GO:0000187(activation of MAPK activity);GO:0005622(intracellular);GO:0005886(plasma membrane);GO:0007169(transmembrane receptor protein tyrosine kinase signaling pathway);GO:0030971(receptor tyrosine kinase binding);GO:0035556(intracellular signal transduction);GO:0035556(intracellular signal transduction)	04012(ErbB signaling pathway);04370(VEGF signaling pathway);04510(Focal adhesion);04910(Insulin signaling pathway);04910(Insulin signaling pathway)	K17447	NA	SHC-transforming protein 2 isoform X2 [Gallus gallus]	protein_coding	0.405747	0.371142	0.033807	0.360276	0.079144	0.161671	0.324683	0.146172	0.169155	0.55782	0.238014	0.292357	0.263106	0.223211	0.110124	0.187573	0.23336	0.214123	77	76	73	76	8	74	17	31	64	64	29	33	97	31	54	51	64	56
ENSGALG00000001299	chr27	6090482	6098133	+	GIP	ENSGALT00000001981;ENSGALT00000107463	GO:0005179(hormone activity);GO:0005576(extracellular region);GO:0005576(extracellular region)	NA	NA	NA	gastric inhibitory polypeptide isoform X1 [Gallus gallus]	protein_coding	0.0001	0.0001	0.0001	0.0001	0.0001	0.0001	0.0001	0.0001	0.0001	0.0001	0.0001	0.0001	0.028891	0.0001	0.0001	0.0001	0.0001	0.0001	0	0	4	0	0	0	0	0	0	0	0	0	0	0	0	0	0	0
ENSGALG00000001304	chr21	1909587	1916282	+	ENSGALG00000001304	ENSGALT00000071161	GO:0016021(integral component of membrane)	NA	NA	NA	transmembrane protein 52 isoform X1 [Gallus gallus]	protein_coding	14.3351	31.8935	23.9887	32.8046	29.0566	34.1045	19.0471	35.0913	16.679	23.2611	8.88073	39.417	28.3602	35.9072	23.5583	37.8434	17.0489	74.5618	11784	3036	8913	7400	5673	7614	6913	7403	4227	11684	7878	3638	4550	7133	12341	2127	5240	22023
ENSGALG00000001306	chr24	1568478	1585984	+	NFRKB	ENSGALT00000001988;ENSGALT00000066999;ENSGALT00000105800	GO:0002020(protease binding);GO:0005654(nucleoplasm);GO:0031011(Ino80 complex);GO:0031011(Ino80 complex)	NA	NA	NA	nuclear factor related to kappa-B-binding protein [Gallus gallus];nuclear factor related to kappa-B-binding protein isoform X2 [Gallus gallus]	protein_coding	3.20579	6.21448	3.35093	4.75319	4.73036	5.14463	4.0826	3.28475	4.90194	3.91713	3.73799	5.32019	5.57393	6.40381	5.57684	6.0927	6.6383	4.36282	1999	854	2202	1813	996	1387	1415	1404	1139	2618	928	1344	964	2122	2496	1126	2564	1620
ENSGALG00000001309	chr27	6094182	6101707	+	SNF8	ENSGALT00000001993	GO:0000814(ESCRT II complex);GO:0005654(nucleoplasm);GO:0005667(transcription factor complex);GO:0005829(cytosol);GO:0005886(plasma membrane);GO:0006357(regulation of transcription by RNA polymerase II);GO:0008022(protein C-terminus binding);GO:0008134(transcription factor binding);GO:0010628(positive regulation of gene expression);GO:0010797(regulation of multivesicular body size involved in end…	04144(Endocytosis)	K12188	NA	vacuolar-sorting protein SNF8 [Numida meleagris]	protein_coding	16.9246	15.9812	11.9094	12.941	13.4684	16.7242	12.1123	17.1863	13.5739	15.7158	15.7006	17.6314	15.4285	18.0582	15.8243	15.9181	16.0208	15.0101	1858	1264	1709	1307	993	1059	1130	1280	948	2072	1360	1044	1084	1689	1830	1326	1736	1563
ENSGALG00000001310	chr23	2708287	2722427	-	TRNAU1AP	ENSGALT00000001994;ENSGALT00000104371;ENSGALT00000094128	GO:0000166(nucleotide binding);GO:0001514(selenocysteine incorporation);GO:0005634(nucleus);GO:0005737(cytoplasm);GO:0005737(cytoplasm)	03013(RNA transport);03015(mRNA surveillance pathway);03018(RNA degradation);03018(RNA degradation)	K13126	NA	tRNA selenocysteine 1-associated protein 1 isoform X1 [Gallus gallus];tRNA selenocysteine 1-associated protein 1 isoform X1 [Numida meleagris]	protein_coding	16.7352	11.5162	14.4209	11.529	9.20465	22.1915	12.5907	12.9865	12.2214	16.7726	16.2786	15.4174	11.6002	12.539	12.3399	18.2998	9.03757	14.1342	1847	1421	1462	1072	1367	1073	879	1931	1121	1636	1170	1069	1315	1497	2392	1562	1113	1674
ENSGALG00000001311	chr18	2212800	2231061	-	ARHGAP44	ENSGALT00000001996;ENSGALT00000103337	GO:0005096(GTPase activator activity);GO:0005543(phospholipid binding);GO:0005622(intracellular);GO:0005623(cell);GO:0005737(cytoplasm);GO:0005768(endosome);GO:0005886(plasma membrane);GO:0005887(integral component of plasma membrane);GO:0007165(signal transduction);GO:0014069(postsynaptic density);GO:0030054(cell junction);GO:0031256(leading edge membrane);GO:0032956(regulation of actin cytoskel…	NA	NA	NA	PREDICTED: rho GTPase-activating protein 44 isoform X2 [Coturnix japonica];rho GTPase-activating protein 44 isoform X4 [Gallus gallus]	protein_coding	0.043924	0.05984	0.019669	0.0001	0.0001	0.0001	0.0001	0.08181	0.0001	0.047223	0.038849	0.0001	0.015746	0.015208	0.024299	0.13791	0.0663082	0.015971	0	8	5	12	4	0	0	0	0	5	15	0	8	6	37	8	18	4
ENSGALG00000001313	chr19	3022962	3033581	-	EIF4H	ENSGALT00000085309;ENSGALT00000001999	GO:0000166(nucleotide binding);GO:0001731(formation of translation preinitiation complex);GO:0002181(cytoplasmic translation);GO:0003743(translation initiation factor activity);GO:0005844(polysome);GO:0016020(membrane);GO:0016281(eukaryotic translation initiation factor 4F complex);GO:0019953(sexual reproduction);GO:0033592(RNA strand annealing activity);GO:0034057(RNA strand-exchange activity);G…	03013(RNA transport);04150(mTOR signaling pathway);04150(mTOR signaling pathway)	K03258	NA	eukaryotic translation initiation factor 4H isoform X2 [Gallus gallus];eukaryotic translation initiation factor 4H isoform X1 [Gallus gallus]	protein_coding	56.0207	114.848	82.958	81.1444	82.1897	105.069	86.498	91.9737	92.952	91.8412	39.8951	111.432	136.582	118.434	102.944	112.063	102.079	118.167	19045	6784	24538	15235	11216	10768	11179	13039	10975	22030	11805	11589	10270	17817	20893	5462	17935	19954
ENSGALG00000001314	chr17	9061884	9070028	+	PTGS1	ENSGALT00000080867	GO:0001750(photoreceptor outer segment);GO:0004601(peroxidase activity);GO:0004666(prostaglandin-endoperoxide synthase activity);GO:0005794(Golgi apparatus);GO:0006954(inflammatory response);GO:0006979(response to oxidative stress);GO:0008217(regulation of blood pressure);GO:0019371(cyclooxygenase pathway);GO:0020037(heme binding);GO:0042127(regulation of cell proliferation);GO:0055114(oxidation-…	00590(Arachidonic acid metabolism)	K00509	EC:1.14.99.1	prostaglandin G/H synthase 1 isoform X1 [Gallus gallus]	protein_coding	1.87437	3.84747	0.944268	0.809213	1.07886	0.838879	2.17151	0.681858	0.599715	0.381413	0.957219	0.99258	2.38949	1.26404	1.17155	0.957069	1.10736	0.974994	177	236	446	530	133	112	153	109	286	244	91	78	45	211	186	136	202	171
ENSGALG00000001315	chr27	6104309	6113729	-	UBE2Z	ENSGALT00000002003	GO:0005654(nucleoplasm);GO:0005737(cytoplasm);GO:0031625(ubiquitin protein ligase binding);GO:0061630(ubiquitin protein ligase activity);GO:0061631(ubiquitin conjugating enzyme activity)	04120(Ubiquitin mediated proteolysis)	K10585	EC:2.3.2.23	ubiquitin-conjugating enzyme E2 Z [Gallus gallus]	protein_coding	6.38182	7.38985	7.44075	5.51918	6.15636	4.98664	8.82874	7.70618	7.12535	8.26134	3.88086	9.69481	9.1539	9.60142	5.96424	6.17914	7.74567	6.00058	703	328	698	416	427	311	355	263	475	757	420	377	392	438	489	226	577	430
ENSGALG00000001316	chr11	668262	707441	+	CPNE2	ENSGALT00000002007;ENSGALT00000104088	GO:0005634(nucleus);GO:0005737(cytoplasm);GO:0005886(plasma membrane);GO:0070062(extracellular exosome);GO:0071277(cellular response to calcium ion);GO:0071277(cellular response to calcium ion)	NA	NA	NA	copine-2 [Gallus gallus];copine-2 isoform X1 [Gallus gallus]	protein_coding	2.55494	3.78702	1.11778	1.53126	2.66176	2.27645	2.56305	2.04404	2.68634	2.03811	2.3232	2.06806	3.22817	3.072	1.29546	1.72817	2.22207	1.15159	337	295	553	479	145	194	345	270	310	544	250	319	217	214	307	303	372	185
ENSGALG00000001317	chr28	2745050	2756833	+	ENSGALG00000001317	ENSGALT00000090327;ENSGALT00000002009	GO:0005215(transporter activity);GO:0016021(integral component of membrane);GO:0055085(transmembrane transport);GO:0055085(transmembrane transport)	NA	NA	NA	hippocampus abundant transcript 1 protein-like [Numida meleagris]	protein_coding	14.5197	15.4875	18.2347	13.0237	9.36641	11.4531	11.4669	11.9541	11.3628	9.72191	16.09	16.2672	15.3848	17.5901	11.277	16.2559	16.2398	13.884	4048	2560	4024	2991	3589	2516	1855	2070	2118	4764	2234	2063	1584	2842	4412	3207	4154	3413
ENSGALG00000001319	chr26	3099869	3114498	+	CAMK1G	ENSGALT00000002011;ENSGALT00000106430;ENSGALT00000106020	GO:0004683(calmodulin-dependent protein kinase activity);GO:0005524(ATP binding);GO:0005886(plasma membrane);GO:0005954(calcium- and calmodulin-dependent protein kinase complex);GO:0006468(protein phosphorylation);GO:0012505(endomembrane system);GO:0012505(endomembrane system)	NA	NA	NA	calcium/calmodulin-dependent protein kinase type 1G isoform X2 [Gallus gallus]	protein_coding	0.0001	0.0172037	0.100023	0.0001	0.0829329	0.0001	0.329073	1.09246	0.1118	0.238055	0.224851	0.0593515	0.0050927	0.0648821	0.0950208	0.0877719	1.31746	0.0001	10	0	1	3	14	0	11	0	41	12	137	14	26	17	16	30	227	0
ENSGALG00000001320	chr10	2894101	2896916	-	CYP1A2	ENSGALT00000002018	GO:0004497(monooxygenase activity);GO:0005506(iron ion binding);GO:0005623(cell);GO:0005789(endoplasmic reticulum membrane);GO:0017144(drug metabolic process);GO:0019825(oxygen binding);GO:0020037(heme binding);GO:0043231(intracellular membrane-bounded organelle);GO:0043385(mycotoxin metabolic process);GO:0046677(response to antibiotic);GO:0070330(aromatase activity);GO:0070989(oxidative demethyl…	00140(Steroid hormone biosynthesis);00380(Tryptophan metabolism);00830(Retinol metabolism);00980(Metabolism of xenobiotics by cytochrome P450)	K07408	EC:1.14.14.1	cytochrome P450 1A5 isoform X1 [Gallus gallus]	protein_coding	0.0001	0.043354	0.0001	0.0001	0.0001	0.0001	0.0001	0.0001	0.0001	0.0001	0.0001	0.009657	0.0001	0.0001	0.03211	0.0001	0.0001	0.0001	2	0	0	5	0	0	0	0	0	0	0	0	0	5	0	0	0	0
ENSGALG00000001325	chr10	2898903	2902533	+	CYP1A1	ENSGALT00000040012	GO:0005506(iron ion binding);GO:0005623(cell);GO:0005789(endoplasmic reticulum membrane);GO:0017144(drug metabolic process);GO:0019825(oxygen binding);GO:0020037(heme binding);GO:0046677(response to antibiotic);GO:0070330(aromatase activity);GO:0070989(oxidative demethylation);GO:0071615(oxidative deethylation)	00140(Steroid hormone biosynthesis);00380(Tryptophan metabolism);00830(Retinol metabolism);00980(Metabolism of xenobiotics by cytochrome P450)	K07408	EC:1.14.14.1	cytochrome P450 1A4 [Gallus gallus]	protein_coding	0.0001	0.0001	0.0001	0.0001	0.0001	0.0001	0.0001	0.0001	0.0001	0.0001	0.0001	0.0001	0.027513	0.0001	0.0001	0.0001	0.0001	0.043909	0	0	5	0	0	0	0	0	0	0	0	0	0	0	0	0	0	7
ENSGALG00000001328	chr28	2772421	2783648	+	BSG	ENSGALT00000081458;ENSGALT00000002022;ENSGALT00000068947	GO:0002080(acrosomal membrane);GO:0005739(mitochondrion);GO:0005886(plasma membrane);GO:0005925(focal adhesion);GO:0016021(integral component of membrane);GO:0042470(melanosome);GO:0070062(extracellular exosome);GO:0070062(extracellular exosome)	NA	NA	NA	basigin isoform 1 precursor [Gallus gallus];basigin isoform 2 precursor [Gallus gallus]	protein_coding	131.03	76.3259	82.208	59.515	99.1749	70.3222	80.1649	97.6782	77.5592	48.5822	114.628	135.62	104.761	102.747	100.258	99.7297	116.441	96.9193	21260	14552	17264	9287	10195	7245	12372	8006	9329	17531	11499	8869	4984	15916	17053	14393	18764	15011
ENSGALG00000001329	chr23	2743037	2816538	+	EPB41	ENSGALT00000093450;ENSGALT00000094694;ENSGALT00000095388;ENSGALT00000096630;ENSGALT00000103359;ENSGALT00000104708;ENSGALT00000043263;ENSGALT00000097230;ENSGALT00000098665;ENSGALT00000108314	GO:0003779(actin binding);GO:0005198(structural molecule activity);GO:0005545(1-phosphatidylinositol binding);GO:0005886(plasma membrane);GO:0019898(extrinsic component of membrane);GO:0030054(cell junction);GO:0030863(cortical cytoskeleton);GO:0030866(cortical actin cytoskeleton organization);GO:0032092(positive regulation of protein binding);GO:0032092(positive regulation of protein binding)	NA	NA	NA	erythroid protein 4.1 isoform X26 [Gallus gallus];PREDICTED: protein 4.1 isoform X16 [Coturnix japonica];PREDICTED: protein 4.1 isoform X13 [Coturnix japonica];PREDICTED: protein 4.1 isoform X9 [Meleagris gallopavo];PREDICTED: protein 4.1 isoform X10 [Coturnix japonica];erythroid protein 4.1 isoform X17 [Gallus gallus];PREDICTED: protein 4.1 isoform X14 [Coturnix japonica]	protein_coding	1.68307	3.69344	1.81511	2.63178	2.25605	1.99065	2.49918	1.97398	3.51666	2.33861	0.983854	3.12039	3.66057	4.42583	2.29336	2.92461	3.85129	2.36573	1146	438	1412	1052	527	751	659	531	681	1765	544	942	561	853	1170	290	1451	859
ENSGALG00000001330	chr27	6115324	6117913	-	ATP5MC1	ENSGALT00000081747	GO:0015078(proton transmembrane transporter activity);GO:0015986(ATP synthesis coupled proton transport);GO:0015991(ATP hydrolysis coupled proton transport);GO:0016021(integral component of membrane);GO:0045263(proton-transporting ATP synthase complex, coupling factor F(o))	00190(Oxidative phosphorylation)	K02128	NA	ATP synthase F(0) complex subunit C1, mitochondrial [Gallus gallus]	protein_coding	149.576	109.966	129.541	148.028	107.414	96.6912	72.4169	75.9459	103.757	103.861	243.338	82.8818	95.2524	78.3637	114.596	121.114	94.793	98.6442	5026	6426	6072	5176	6214	6969	5183	4257	3260	5172	3458	4590	4121	7037	8011	11819	5909	5910
ENSGALG00000001331	chr24	1595777	1613311	+	ST14	ENSGALT00000002027;ENSGALT00000069051;ENSGALT00000081517;ENSGALT00000106793	GO:0001843(neural tube closure);GO:0004252(serine-type endopeptidase activity);GO:0006508(proteolysis);GO:0016021(integral component of membrane);GO:0019897(extrinsic component of plasma membrane);GO:0030216(keratinocyte differentiation);GO:0070062(extracellular exosome);GO:0070062(extracellular exosome)	NA	NA	NA	suppressor of tumorigenicity 14 protein isoform X5 [Gallus gallus];suppressor of tumorigenicity 14 protein isoform X3 [Gallus gallus]	protein_coding	0.607043	2.911	1.83327	1.54733	1.24419	1.41686	1.62496	1.78386	1.51642	2.35599	0.39733	2.43321	1.72995	1.28334	2.10939	1.65607	2.03912	1.11891	625	111	468	580	372	308	254	265	310	360	344	284	396	549	464	82	540	285
ENSGALG00000001332	chr20	660867	683752	-	RBL1	ENSGALT00000084131;ENSGALT00000092097;ENSGALT00000084777;ENSGALT00000096922;ENSGALT00000002032;ENSGALT00000092450;ENSGALT00000098768;ENSGALT00000083499	GO:0000122(negative regulation of transcription by RNA polymerase II);GO:0005654(nucleoplasm);GO:0005667(transcription factor complex);GO:0007049(cell cycle);GO:0008134(transcription factor binding);GO:0043550(regulation of lipid kinase activity);GO:0051726(regulation of cell cycle);GO:0051726(regulation of cell cycle)	04350(TGF-beta signaling pathway);04110(Cell cycle);04218(Cellular senescence);04218(Cellular senescence)	K04681	NA	retinoblastoma-like protein 1 isoform X1 [Gallus gallus]	protein_coding	0.336224	1.76464	1.03367	0.851867	1.4448	0.973305	0.975745	0.882806	1.09847	1.17142	0.127817	1.36589	1.69283	1.85632	1.45828	1.43023	1.43639	0.832623	330	59	430	331	199	161	278	171	176	487	161	194	186	356	377	26	356	200
ENSGALG00000001333	chr17	9045273	9056754	+	MRRFP1	ENSGALT00000002038;ENSGALT00000082689	GO:0005739(mitochondrion);GO:0032790(ribosome disassembly);GO:0043023(ribosomal large subunit binding);GO:0070126(mitochondrial translational termination);GO:0070126(mitochondrial translational termination)	NA	NA	NA	ribosome-recycling factor, mitochondrial [Gallus gallus]	protein_coding	10.2095	9.25548	10.1658	11.3742	7.90934	6.93567	14.1691	12.6451	10.5217	9.63449	9.68557	9.04835	11.5152	8.76489	12.4729	8.9361	13.0122	8.15368	1321	1055	1766	1049	1174	1289	919	735	1535	1392	1385	1120	920	1843	1423	1132	1951	1176
ENSGALG00000001334	chr21	1932296	1966109	+	GNB1	ENSGALT00000040376;ENSGALT00000002040;ENSGALT00000089806;ENSGALT00000067691	GO:0001750(photoreceptor outer segment);GO:0003924(GTPase activity);GO:0005765(lysosomal membrane);GO:0005834(heterotrimeric G-protein complex);GO:0007200(phospholipase C-activating G-protein coupled receptor signaling pathway);GO:0008283(cell proliferation);GO:0043209(myelin sheath);GO:0050909(sensory perception of taste);GO:0051020(GTPase binding);GO:0060041(retina development in camera-type ey…	04371(Apelin signaling pathway);04744(Phototransduction);04744(Phototransduction)	K04536	NA	hypothetical protein RCJMB04_6n13 [Gallus gallus]	protein_coding	16.6199	36.3583	22.2905	26.0125	19.4194	28.1469	28.3975	24.9448	32.0169	25.1237	10.2051	35.1258	41.5031	29.9949	31.7139	33.1723	25.7421	28.7883	7862	2636	9763	6315	3946	4520	3458	4575	4718	7305	4192	5227	3679	7187	8098	1830	5924	6366
ENSGALG00000001335	chr18	2248818	2255712	+	FAM18B1	ENSGALT00000002041	GO:0009306(protein secretion);GO:0016192(vesicle-mediated transport);GO:0030173(integral component of Golgi membrane)	NA	NA	NA	Golgi apparatus membrane protein TVP23 homolog B [Gallus gallus]	protein_coding	27.4701	30.8438	23.2318	22.7704	20.9245	25.8837	26.3254	28.7963	22.7847	30.1825	15.6471	31.7983	31.0641	36.9911	29.0783	30.8328	34.4624	27.7421	4757	2911	4885	3581	2749	2645	2491	2812	2924	6022	3235	2487	2954	4405	5031	1875	5299	4100
ENSGALG00000001341	chr24	1652013	1665766	-	ZBTB44	ENSGALT00000002047	GO:0003676(nucleic acid binding);GO:0046872(metal ion binding)	NA	NA	NA	PREDICTED: zinc finger and BTB domain-containing protein 44 isoform X1 [Coturnix japonica]	protein_coding	7.93257	10.8285	4.28699	10.8843	9.01406	10.3754	7.09615	9.92486	5.79715	10.7338	2.68704	21.3019	23.1769	31.3621	15.21	20.8619	27.8515	15.2986	2719	718	3110	1073	433	1079	916	962	673	4357	952	540	897	1967	2905	275	3655	1930
ENSGALG00000001342	chr28	2785948	2797635	+	HCN2	ENSGALT00000002048	GO:0005222(intracellular cAMP activated cation channel activity);GO:0005248(voltage-gated sodium channel activity);GO:0005249(voltage-gated potassium channel activity);GO:0005887(integral component of plasma membrane);GO:0035725(sodium ion transmembrane transport);GO:0042391(regulation of membrane potential);GO:0042802(identical protein binding);GO:0060078(regulation of postsynaptic membrane pote…	NA	NA	NA	potassium/sodium hyperpolarization-activated cyclic nucleotide-gated channel 2 [Gallus gallus]	protein_coding	0.477238	0.17776	0.542791	0.100359	0.024768	0.298098	0.408	0.262369	0.215857	0.252651	0.410155	0.263415	0.396247	0.303756	0.365807	0.404617	0.470522	0.478344	50	64	79	27	82	15	4	41	58	63	38	30	32	70	84	63	92	90
ENSGALG00000001343	chr26	3114989	3135255	-	LAMB3	ENSGALT00000002051	GO:0005610(laminin-5 complex);GO:0035987(endodermal cell differentiation);GO:0050873(brown fat cell differentiation)	04512(ECM-receptor interaction);04510(Focal adhesion)	K06244	NA	laminin subunit beta-3 [Gallus gallus]	protein_coding	0.0001	0.0001	0.147484	0.012298	0.01872	0.0001	0.0001	0.0001	0.124311	0.0001	0.0001	0.016064	0.0001	0.045122	0.0001	0.015007	0.0001	0.0001	4	0	0	0	29	3	4	0	0	12	0	23	0	0	5	0	0	0
ENSGALG00000001347	chr17	9022808	9033001	-	LHX6	ENSGALT00000069304	GO:0005634(nucleus);GO:0006355(regulation of transcription, DNA-templated);GO:0008270(zinc ion binding);GO:0043565(sequence-specific DNA binding)	NA	NA	NA	LIM/homeobox protein Lhx6 isoform X1 [Gallus gallus]	protein_coding	0.615597	0.55941	0.836327	0.975259	1.09514	1.09995	1.11096	0.833726	1.30499	0.730177	0.440951	2.20425	2.01891	1.38957	1.08743	1.12677	1.82497	0.881863	410	82	395	81	123	141	162	149	154	281	117	177	89	205	229	66	349	162
ENSGALG00000001348	chr18	2262969	2307564	+	TEKT3	ENSGALT00000002058	GO:0005634(nucleus);GO:0005737(cytoplasm);GO:0030317(flagellated sperm motility);GO:0060271(cilium assembly);GO:0070062(extracellular exosome);GO:0080154(regulation of fertilization)	NA	NA	NA	tektin-3 [Gallus gallus]	protein_coding	0.042935	0.117571	0.0001	0.0001	0.0001	0.036762	0.081947	0.0001	0.0001	0.046325	0.037435	0.047674	0.0001	0.0001	0.0001	0.074159	0.0001	0.0001	6	4	0	12	0	0	0	4	8	0	0	0	4	0	10	4	0	0
ENSGALG00000001350	chr11	719306	751138	+	RSPRY1	ENSGALT00000092124;ENSGALT00000002065	GO:0003674(molecular_function);GO:0005575(cellular_component);GO:0005576(extracellular region);GO:0008150(biological_process);GO:0046872(metal ion binding);GO:0046872(metal ion binding)	NA	NA	NA	RING finger and SPRY domain-containing protein 1 isoform X1 [Gallus gallus]	protein_coding	0.60704	2.45694	1.34509	1.18594	1.32587	1.37567	1.75677	0.832439	1.41531	1.2048	0.325374	1.76842	1.98499	1.44125	1.61934	1.23063	1.37057	1.14715	586	143	692	631	353	305	350	331	432	519	207	342	262	543	445	87	467	375
ENSGALG00000001362	chr10	2929279	2937676	-	CLK3	ENSGALT00000002079;ENSGALT00000087337;ENSGALT00000057467	GO:0004674(protein serine/threonine kinase activity);GO:0004713(protein tyrosine kinase activity);GO:0005524(ATP binding);GO:0005654(nucleoplasm);GO:0016020(membrane);GO:0018108(peptidyl-tyrosine phosphorylation);GO:0043484(regulation of RNA splicing);GO:0045111(intermediate filament cytoskeleton);GO:0046777(protein autophosphorylation);GO:0046777(protein autophosphorylation)	NA	NA	NA	dual specificity protein kinase CLK3 [Gallus gallus]	protein_coding	20.4912	21.197	9.07048	22.1928	18.2208	16.5548	19.2919	17.541	15.513	20.0267	27.6424	16.5038	22.6501	18.1462	17.1344	22.8007	17.4751	17.9833	1918	1687	2767	1912	835	2003	1686	1397	1665	2295	1531	1317	1523	2018	2890	2574	2088	2065
ENSGALG00000001363	chr19	3033038	3084837	+	MYBBP1A	ENSGALT00000106054;ENSGALT00000082376	GO:0003677(DNA binding);GO:0003887(DNA-directed DNA polymerase activity);GO:0005634(nucleus);GO:0005730(nucleolus);GO:0006351(transcription, DNA-templated);GO:0006355(regulation of transcription, DNA-templated);GO:0048511(rhythmic process);GO:0048511(rhythmic process)	NA	NA	NA	myb-binding protein 1A [Gallus gallus]	protein_coding	3.35957	5.51416	3.4014	4.28537	3.16607	3.88206	4.50492	4.04737	4.19087	3.00035	4.64586	3.86694	5.62785	6.09308	4.01339	4.66551	3.84646	4.38548	1005	619	1538	1113	700	865	656	734	870	1723	790	795	511	1057	1322	967	1028	1126
ENSGALG00000001364	chr13	9169288	9201025	+	CSNK1A1	ENSGALT00000041028;ENSGALT00000097048;ENSGALT00000002082	GO:0004674(protein serine/threonine kinase activity);GO:0005524(ATP binding);GO:0006468(protein phosphorylation);GO:0005634(nucleus);GO:0005737(cytoplasm);GO:0006909(phagocytosis);GO:0008360(regulation of cell shape);GO:0016055(Wnt signaling pathway);GO:0018105(peptidyl-serine phosphorylation);GO:0018105(peptidyl-serine phosphorylation)	04310(Wnt signaling pathway);04340(Hedgehog signaling pathway);04340(Hedgehog signaling pathway)	K08957	EC:2.7.11.1	casein kinase 1, alpha 1, isoform CRA_d, partial [Mus musculus];casein kinase I isoform alpha [Gallus gallus]	protein_coding	45.5472	90.5658	64.7335	70.6732	67.9171	67.5342	67.5852	77.6935	69.1572	67.1057	30.6327	72.1071	84.5018	104.106	69.02	87.3983	81.4198	69.435	10661	4771	13133	10392	7571	8112	7990	7250	7418	16752	8626	7458	6492	10333	14095	3629	12375	10142
ENSGALG00000001366	chr21	4924613	4930908	+	CASP9	ENSGALT00000002085	GO:0005634(nucleus);GO:0005737(cytoplasm);GO:0006919(activation of cysteine-type endopeptidase activity involved in apoptotic process);GO:0008630(intrinsic apoptotic signaling pathway in response to DNA damage);GO:0017124(SH3 domain binding);GO:0019901(protein kinase binding);GO:0034644(cellular response to UV);GO:0042770(signal transduction in response to DNA damage);GO:0043293(apoptosome);GO:00…	04370(VEGF signaling pathway);04210(Apoptosis);04115(p53 signaling pathway);05164(Influenza A)	K04399	EC:3.4.22.62	caspase-9 [Gallus gallus]	protein_coding	2.28023	4.22801	1.15568	1.41629	0.733054	1.38547	1.53231	1.634	2.23803	1.42275	1.9817	3.54815	1.55656	1.81476	1.19662	0.976308	2.12019	1.49872	425	194	196	393	110	132	70	121	136	237	147	196	112	145	128	190	261	177
ENSGALG00000001369	chr26	3151328	3154238	+	ENSGALG00000001369	ENSGALT00000002088	GO:0016491(oxidoreductase activity);GO:0055114(oxidation-reduction process)	00140(Steroid hormone biosynthesis);00980(Metabolism of xenobiotics by cytochrome P450)	K15680	EC:1.1.1.146	corticosteroid 11-beta-dehydrogenase isozyme 1 [Gallus gallus]	protein_coding	0.141727	0.170138	0.0001	0.232442	0.07699	0.0001	0.0001	0.0001	0.045173	0.102186	0.625268	0.0001	0.100154	0.130616	0.0001	0.177762	0.0001	0.036122	0	12	12	15	0	21	7	0	0	16	0	4	8	0	22	57	0	4
ENSGALG00000001370	chr24	1687768	1698988	-	ADAMTS8	ENSGALT00000079283	GO:0004222(metalloendopeptidase activity);GO:0006508(proteolysis);GO:0008270(zinc ion binding)	NA	NA	NA	A disintegrin and metalloproteinase with thrombospondin motifs 8 [Gallus gallus]	protein_coding	2.40056	0.945988	0.173465	1.18359	0.308396	6.38345	1.3274	0.186339	0.706995	0.666609	1.1308	2.03713	1.89963	0.731864	1.20507	0.958068	0.813018	3.1792	371	310	364	134	25	168	45	844	180	145	26	94	80	222	191	165	153	572
ENSGALG00000001371	chr18	2798139	2821873	+	HS3ST3A1	ENSGALT00000002091	GO:0008146(sulfotransferase activity)	00534(Glycosaminoglycan biosynthesis - heparan sulfate / heparin)	K07809	EC:2.8.2.30	heparan sulfate glucosamine 3-O-sulfotransferase 3A1 [Gallus gallus]	protein_coding	0.667742	0.413269	0.34012	0.383673	0.338774	1.54807	0.724018	0.388176	0.315648	0.212452	0.210484	0.238382	0.7968	0.260234	0.452664	1.0823	0.414371	0.394078	22	43	75	29	25	27	25	101	48	26	27	21	13	41	106	16	38	35
ENSGALG00000001373	chr26	3154638	3288987	+	TRAF3IP3	ENSGALT00000096868;ENSGALT00000002093	GO:0005515(protein binding);GO:0016021(integral component of membrane);GO:0016021(integral component of membrane)	00140(Steroid hormone biosynthesis);00980(Metabolism of xenobiotics by cytochrome P450);00980(Metabolism of xenobiotics by cytochrome P450)	K15680	EC:1.1.1.146	TRAF3-interacting JNK-activating modulator isoform X1 [Gallus gallus]	protein_coding	1.00008	4.82124	0.693994	0.578681	0.666431	2.13935	0.811983	0.903143	0.680712	0.0996116	0.680187	1.37073	2.48468	0.877145	1.32411	0.442613	0.93026	0.805203	158	81	299	428	63	52	61	178	69	110	78	57	8	154	56	63	110	91
ENSGALG00000001374	chr21	2008845	2016560	+	SLC35E2B	ENSGALT00000002094	GO:0016021(integral component of membrane)	NA	NA	NA	PREDICTED: solute carrier family 35 member E2-like [Coturnix japonica]	protein_coding	3.99754	7.69836	4.07346	5.11621	5.70715	5.65625	5.0429	6.63997	4.84617	5.76693	1.76128	6.61822	9.2977	7.67192	5.61561	4.82463	5.92398	5.37128	1210	518	1787	1093	589	727	831	751	685	1527	912	647	690	1040	962	258	1114	970
ENSGALG00000001375	chr18	2594690	2691529	-	COX10	ENSGALT00000002095	GO:0000266(mitochondrial fission);GO:0004129(cytochrome-c oxidase activity);GO:0006784(heme a biosynthetic process);GO:0008495(protoheme IX farnesyltransferase activity);GO:0008535(respiratory chain complex IV assembly);GO:0009060(aerobic respiration);GO:0016021(integral component of membrane);GO:0031966(mitochondrial membrane);GO:0048034(heme O biosynthetic process);GO:0070069(cytochrome complex…	00190(Oxidative phosphorylation);00860(Porphyrin and chlorophyll metabolism)	K02257	EC:2.5.1.141	protoheme IX farnesyltransferase, mitochondrial [Gallus gallus]	protein_coding	17.459	12.8044	9.93074	13.0069	13.0594	9.86085	11.757	10.967	8.85255	9.33954	18.1158	12.3108	11.1867	14.3798	10.5717	13.8184	14.1495	10.1043	2404	2415	2297	1941	1534	1972	2030	1398	1705	3056	1608	1261	1194	2091	2944	2834	2841	1950
ENSGALG00000001376	chr10	2941257	2966568	-	ARID3B	ENSGALT00000002097	GO:0000978(RNA polymerase II proximal promoter sequence-specific DNA binding);GO:0000980(RNA polymerase II distal enhancer sequence-specific DNA binding);GO:0005654(nucleoplasm);GO:0006366(transcription by RNA polymerase II);GO:0045944(positive regulation of transcription by RNA polymerase II)	NA	NA	NA	AT-rich interactive domain-containing protein 3B [Gallus gallus]	protein_coding	2.49593	3.27473	1.88823	2.29052	2.6307	1.83693	3.25203	2.60207	2.40404	2.4497	1.8329	3.96779	2.99907	4.29615	3.37107	3.40223	3.09996	2.57098	473	211	376	303	179	212	250	159	288	558	233	210	192	407	443	175	380	303
ENSGALG00000001377	chr28	2799499	2814078	-	POLRMT	ENSGALT00000002098	GO:0003677(DNA binding);GO:0003899(DNA-directed 5'-3' RNA polymerase activity);GO:0006390(mitochondrial transcription);GO:0042645(mitochondrial nucleoid)	NA	NA	NA	DNA-directed RNA polymerase, mitochondrial isoform X1 [Gallus gallus]	protein_coding	6.64656	9.40423	6.78845	7.18541	7.13592	7.09681	7.80028	6.42929	7.2546	8.02474	8.73456	6.97892	8.35935	9.44174	8.05286	7.40784	9.31969	9.66793	2009	1356	2530	2101	1546	1606	1635	1484	1667	2958	1390	1524	1512	2348	2326	2014	2758	2750
ENSGALG00000001382	chr21	2019114	2031584	+	CDC2L1	ENSGALT00000070492	GO:0001824(blastocyst development);GO:0004672(protein kinase activity);GO:0005524(ATP binding);GO:0005634(nucleus);GO:0006468(protein phosphorylation);GO:0007088(regulation of mitotic nuclear division);GO:2001234(negative regulation of apoptotic signaling pathway)	NA	NA	NA	cell division protein kinase 11 isoform X3 [Gallus gallus]	protein_coding	8.89683	19.9417	13.3301	14.3622	16.087	15.8877	17.3036	15.304	12.7716	15.4284	8.15729	13.2983	18.1179	18.1908	13.601	16.9207	13.8046	11.3445	2385	1131	3415	2775	1891	2000	2296	2069	2303	3550	2061	1671	1810	2470	3310	1172	2545	2010
ENSGALG00000001383	chr13	8938645	9011142	-	HTR4	ENSGALT00000002105;ENSGALT00000094768;ENSGALT00000104213	GO:0004993(G-protein coupled serotonin receptor activity);GO:0005737(cytoplasm);GO:0005887(integral component of plasma membrane);GO:0007210(serotonin receptor signaling pathway);GO:0007214(gamma-aminobutyric acid signaling pathway);GO:0007268(chemical synaptic transmission);GO:0032098(regulation of appetite);GO:0032098(regulation of appetite)	04020(Calcium signaling pathway);04080(Neuroactive ligand-receptor interaction);04080(Neuroactive ligand-receptor interaction)	K04160	NA	PREDICTED: 5-hydroxytryptamine receptor 4 isoform X1 [Meleagris gallopavo];PREDICTED: 5-hydroxytryptamine receptor 4 isoform X3 [Meleagris gallopavo]	protein_coding	0.0001	0.0001	0.0001	0.0296889	0.0001	0.0001	0.0001	0.0001	0.0001	0.0001	0.0001	0.0001	0.0233273	0.045061	0.0001	0.0001	0.0001	0.0001	0	0	4	0	0	4	0	0	0	9	0	0	0	0	0	0	0	0
ENSGALG00000001387	chr19	3107347	3214173	-	SPNS2	ENSGALT00000002111	GO:0001782(B cell homeostasis);GO:0002920(regulation of humoral immune response);GO:0003376(sphingosine-1-phosphate signaling pathway);GO:0005765(lysosomal membrane);GO:0006665(sphingolipid metabolic process);GO:0006869(lipid transport);GO:0016021(integral component of membrane);GO:0031982(vesicle);GO:0040011(locomotion);GO:0043029(T cell homeostasis);GO:0046624(sphingolipid transporter activity)…	NA	NA	NA	protein spinster homolog 2 [Numida meleagris]	protein_coding	1.2981	2.28825	1.60739	1.18219	1.8819	2.97884	2.12655	2.38513	2.63074	2.15674	0.309695	4.11486	4.53959	2.82665	3.37228	2.23246	2.68086	2.49348	424	95	491	183	131	95	154	223	163	317	185	198	146	352	251	26	284	254
ENSGALG00000001389	chr17	8924021	8959039	-	ENSGALG00000001389	ENSGALT00000056131	GO:0018095(protein polyglutamylation);GO:0051013(microtubule severing)	NA	NA	NA	tubulin polyglutamylase TTLL11 isoform X1 [Gallus gallus]	protein_coding	0.689251	2.69406	2.77345	2.57735	2.27588	2.28604	1.63221	2.30955	2.13271	1.72592	0.51848	2.48193	3.34869	2.83267	3.13842	3.21058	1.72504	2.61723	596	118	845	502	527	481	435	399	291	740	417	374	272	763	841	100	426	621
ENSGALG00000001391	chr11	763228	765693	-	PLLP	ENSGALT00000002116	GO:0005515(protein binding);GO:0006811(ion transport);GO:0009611(response to wounding);GO:0016021(integral component of membrane);GO:0042552(myelination);GO:0043218(compact myelin);GO:0045121(membrane raft);GO:0070062(extracellular exosome)	NA	NA	NA	plasmolipin [Gallus gallus]	protein_coding	1.98643	0.431596	0.147794	0.301159	0.124898	0.608828	0.078743	0.0001	0.218966	0.0001	0.839246	0.132064	0.295784	0.492182	0.121995	0.410342	0.295201	0.297078	9	91	20	22	8	16	7	29	4	35	0	11	0	8	29	44	20	19
ENSGALG00000001392	chr21	2032641	2041878	-	MMP23B	ENSGALT00000002119	GO:0000003(reproduction);GO:0004222(metalloendopeptidase activity);GO:0006508(proteolysis);GO:0008270(zinc ion binding);GO:0016021(integral component of membrane);GO:0031012(extracellular matrix)	NA	NA	NA	matrix metalloproteinase-23 isoform X1 [Gallus gallus]	protein_coding	0.513066	1.3481	0.501108	1.5101	0.689756	1.57418	1.82824	1.36891	2.08851	1.25665	0.204621	1.29903	1.03742	0.878087	1.50782	1.72421	1.02869	1.10629	308	86	258	248	94	278	130	271	322	227	244	361	195	362	445	39	251	259
ENSGALG00000001394	chr10	2969171	2977199	+	UBL7	ENSGALT00000089737;ENSGALT00000002121;ENSGALT00000065006	GO:0003674(molecular_function);GO:0005575(cellular_component);GO:0008150(biological_process);GO:0008150(biological_process)	NA	NA	NA	ubiquitin-like protein 7 [Gallus gallus]	protein_coding	8.56783	12.6959	5.04873	5.99062	6.07872	5.42349	5.54494	4.27364	6.26623	4.68695	9.34032	10.046	7.73914	10.407	6.26719	6.75343	8.29733	7.60592	1323	800	1071	1297	527	613	638	520	543	1491	423	603	405	836	970	985	1123	990
ENSGALG00000001405	chr26	3166589	3174135	-	IRF6	ENSGALT00000099631;ENSGALT00000099090;ENSGALT00000040280	GO:0003700(DNA binding transcription factor activity);GO:0005737(cytoplasm);GO:0007050(cell cycle arrest);GO:0008285(negative regulation of cell proliferation);GO:0030216(keratinocyte differentiation);GO:0043616(keratinocyte proliferation);GO:0045893(positive regulation of transcription, DNA-templated);GO:0048468(cell development);GO:0070062(extracellular exosome);GO:0070062(extracellular exosome)	NA	NA	NA	PREDICTED: interferon regulatory factor 6 isoform X1 [Coturnix japonica];interferon regulatory factor 6 isoform X2 [Gallus gallus]	protein_coding	0.0001	0.267943	0.474892	0.4428	0.0227363	0.0830605	0.0812423	0.0001	0.0001	0.0001	0.111206	0.0641594	0.211596	0.190013	0.0752876	0.0001	0.15603	0.659295	9	0	28	26	47	43	3	8	8	26	0	0	0	10	0	12	21	82
ENSGALG00000001407	chr24	1706345	1715873	+	ADAMTS15	ENSGALT00000002140	GO:0004222(metalloendopeptidase activity);GO:0005615(extracellular space);GO:0006508(proteolysis);GO:0008201(heparin binding);GO:0008270(zinc ion binding);GO:0009986(cell surface);GO:0050840(extracellular matrix binding)	NA	NA	NA	A disintegrin and metalloproteinase with thrombospondin motifs 15 [Gallus gallus]	protein_coding	4.58742	1.94309	0.926726	1.95968	1.86505	2.25501	1.9487	1.08936	2.16346	1.50257	2.63333	1.96845	3.59488	1.92535	3.07063	2.74961	2.14479	1.78888	371	612	711	284	138	287	280	309	273	395	154	297	185	586	565	397	415	333
ENSGALG00000001409	chr13	8854546	8878613	+	IL12B	ENSGALT00000041052;ENSGALT00000002145	GO:0001916(positive regulation of T cell mediated cytotoxicity);GO:0002230(positive regulation of defense response to virus by host);GO:0002827(positive regulation of T-helper 1 type immune response);GO:0002860(positive regulation of natural killer cell mediated cytotoxicity directed against tumor cell target);GO:0002862(negative regulation of inflammatory response to antigenic stimulus);GO:00048…	04060(Cytokine-cytokine receptor interaction);04620(Toll-like receptor signaling pathway);04622(RIG-I-like receptor signaling pathway);04625(C-type lectin receptor signaling pathway);05164(Influenza A);05168(Herpes simplex infection);05168(Herpes simplex infection)	K05425	NA	interleukin-12 subunit beta precursor [Gallus gallus]	protein_coding	0.0001	0.0893912	0.0001	0.0001	0.0001	0.0001	0.0001	0.0001	0.0001	0.0001	0.0001	0.0001	0.0001	0.0001	0.0127952	0.0001	0.0001	0.0001	0	0	0	12	0	0	0	0	0	0	0	0	0	3	0	0	0	0
ENSGALG00000001410	chr19	3256399	3279042	-	SPNS3	ENSGALT00000002146	GO:0003376(sphingosine-1-phosphate signaling pathway);GO:0005765(lysosomal membrane);GO:0006869(lipid transport);GO:0016021(integral component of membrane);GO:0031982(vesicle);GO:0040011(locomotion);GO:0046624(sphingolipid transporter activity);GO:0055085(transmembrane transport)	NA	NA	NA	protein spinster homolog 3 isoform X1 [Gallus gallus]	protein_coding	1.25533	0.668775	0.260078	0.297881	0.191445	0.043449	0.147184	0.595348	0.044855	0.098767	0.613194	1.01375	0.200561	0.52388	0.376335	0.178821	0.034965	0.242318	116	102	24	60	24	27	18	4	13	65	51	4	8	44	23	56	5	28
ENSGALG00000001412	chr10	2987868	3010326	+	SEMA7A	ENSGALT00000002152	GO:0001649(osteoblast differentiation);GO:0001755(neural crest cell migration);GO:0005178(integrin binding);GO:0005615(extracellular space);GO:0007229(integrin-mediated signaling pathway);GO:0009897(external side of plasma membrane);GO:0021988(olfactory lobe development);GO:0030215(semaphorin receptor binding);GO:0030335(positive regulation of cell migration);GO:0038191(neuropilin binding);GO:004…	NA	NA	NA	semaphorin-7A precursor [Gallus gallus]	protein_coding	36.3725	25.3665	54.1694	22.1208	49.4319	35.9694	26.7605	30.1884	31.1939	27.7479	43.7251	42.1287	40.0537	27.1842	72.9644	48.201	32.0713	27.9885	9207	5631	9201	4303	9364	3754	8596	5708	4342	6466	4954	4973	3968	16147	11490	7654	7205	6043
ENSGALG00000001416	chr13	8713341	8730589	-	ADRA1B	ENSGALT00000002157	GO:0001994(norepinephrine-epinephrine vasoconstriction involved in regulation of systemic arterial blood pressure);GO:0004937(alpha1-adrenergic receptor activity);GO:0005887(integral component of plasma membrane);GO:0007200(phospholipase C-activating G-protein coupled receptor signaling pathway);GO:0007204(positive regulation of cytosolic calcium ion concentration);GO:0007267(cell-cell signaling)…	04020(Calcium signaling pathway);04080(Neuroactive ligand-receptor interaction);04261(Adrenergic signaling in cardiomyocytes);04270(Vascular smooth muscle contraction)	K04136	NA	PREDICTED: alpha-1B adrenergic receptor [Meleagris gallopavo]	protein_coding	0.089411	0.106309	0.13346	0.0001	0.478068	0.327911	0.398899	0.28177	0.183007	0.225783	0.0001	0.314315	0.406678	0.307613	0.262912	0.041183	0.283978	0.04312	56	12	77	15	19	0	68	43	53	60	38	24	27	48	9	0	52	8
ENSGALG00000001418	chr26	3177160	3183039	+	GUCA1B	ENSGALT00000035145;ENSGALT00000090927	GO:0005509(calcium ion binding);GO:0007601(visual perception);GO:0007602(phototransduction);GO:0008048(calcium sensitive guanylate cyclase activator activity);GO:0031284(positive regulation of guanylate cyclase activity);GO:0031284(positive regulation of guanylate cyclase activity)	04744(Phototransduction);04744(Phototransduction)	K08328	NA	guanylyl cyclase-activating protein 2 [Columba livia];guanylyl cyclase-activating protein 2 [Gallus gallus]	protein_coding	0.0001	0.0237909	0.0001	0.0001	0.0001	0.0001	0.0001	0.0001	0.0001	0.0001	0.0922083	0.0196429	0.0001	0.0001	0.0001	0.0001	0.0001	0.0001	4	0	0	4	0	0	0	0	0	0	0	0	0	0	0	16	0	0
ENSGALG00000001419	chr17	8755610	8909731	+	DAB2IP	ENSGALT00000099685;ENSGALT00000002162;ENSGALT00000095548;ENSGALT00000054372;ENSGALT00000099195;ENSGALT00000095101	GO:0000122(negative regulation of transcription by RNA polymerase II);GO:0000185(activation of MAPKKK activity);GO:0005096(GTPase activator activity);GO:0005123(death receptor binding);GO:0005737(cytoplasm);GO:0007252(I-kappaB phosphorylation);GO:0007257(activation of JUN kinase activity);GO:0008625(extrinsic apoptotic signaling pathway via death domain receptors);GO:0010596(negative regulation o…	04210(Apoptosis);04210(Apoptosis)	K19901	NA	disabled homolog 2-interacting protein isoform X2 [Gallus gallus];disabled homolog 2-interacting protein isoform X1 [Gallus gallus];disabled homolog 2-interacting protein isoform X4 [Gallus gallus];disabled homolog 2-interacting protein isoform X6 [Gallus gallus]	protein_coding	4.76418	7.23147	10.184	7.61035	8.71306	8.49269	6.74382	5.78768	9.80047	7.79265	4.57676	7.0637	8.75976	8.40711	9.09473	7.25663	8.37674	8.31209	2233	1067	2912	1774	2547	1868	2192	1950	1584	2893	1374	2260	1612	2911	2503	1159	2722	2596
ENSGALG00000001420	chr20	767867	830245	-	RALGAPB	ENSGALT00000002165;ENSGALT00000044485	GO:0005096(GTPase activator activity);GO:0043547(positive regulation of GTPase activity);GO:0051056(regulation of small GTPase mediated signal transduction);GO:0046982(protein heterodimerization activity);GO:0046982(protein heterodimerization activity)	NA	NA	NA	ral GTPase-activating protein subunit beta [Gallus gallus];ral GTPase-activating protein subunit beta isoform X1 [Gallus gallus]	protein_coding	10.1388	20.2004	8.19383	10.7874	15.2147	13.1387	9.79654	7.44558	12.3041	8.37603	4.74228	13.5563	21.2803	16.3421	11.4488	8.05905	15.9884	18.5567	5206	2759	8591	6022	2490	3217	4650	3665	2793	6831	2148	3447	2105	4453	3377	1459	6312	7041
ENSGALG00000001425	chr24	1807038	1825266	-	SNX19	ENSGALT00000002173	GO:0002062(chondrocyte differentiation);GO:0030073(insulin secretion);GO:0031901(early endosome membrane);GO:0032266(phosphatidylinositol-3-phosphate binding);GO:1990502(dense core granule maturation)	NA	NA	NA	sorting nexin-19 isoform X4 [Gallus gallus]	protein_coding	1.65885	2.15326	1.35076	1.35565	1.48291	1.2601	1.09409	1.16481	1.70525	1.25873	2.17954	1.55406	1.65505	2.07792	1.40291	1.96768	1.96698	0.988389	308	233	344	331	212	208	234	181	161	447	173	246	163	281	425	345	400	193
ENSGALG00000001428	chr9	1130123	1145518	+	EFHD1	ENSGALT00000034383	GO:0005509(calcium ion binding);GO:0005743(mitochondrial inner membrane);GO:0031175(neuron projection development);GO:0070062(extracellular exosome)	NA	NA	NA	EF-hand domain-containing protein D1 [Gallus gallus]	protein_coding	10.3347	22.9786	4.06321	6.58673	5.5234	7.18224	9.63433	6.4642	7.63766	6.73081	2.39212	11.3178	13.9659	9.02874	8.16417	8.09101	6.71218	6.01504	1729	1119	2243	2724	491	782	672	797	1093	1501	742	851	673	1263	1348	293	1054	908
ENSGALG00000001429	chr13	8666972	8700998	-	TTC1	ENSGALT00000085992	GO:0005778(peroxisomal membrane)	NA	NA	NA	tetratricopeptide repeat protein 1 [Gallus gallus]	protein_coding	9.99936	26.8176	26.93	19.4442	20.7048	23.2421	22.974	22.5737	21.365	27.2095	8.75391	19.929	21.5673	26.5649	24.3499	28.3929	20.475	22.9151	3142	1117	3574	3281	3358	2380	2598	2661	2689	4558	2672	2457	2807	3887	4882	1106	3318	3569
ENSGALG00000001431	chr26	3184817	3189219	-	GUCA1A	ENSGALT00000002179	GO:0001750(photoreceptor outer segment);GO:0005509(calcium ion binding);GO:0005886(plasma membrane);GO:0007601(visual perception);GO:0007602(phototransduction);GO:0008048(calcium sensitive guanylate cyclase activator activity);GO:0030249(guanylate cyclase regulator activity);GO:0031284(positive regulation of guanylate cyclase activity);GO:0071277(cellular response to calcium ion)	04744(Phototransduction)	K08328	NA	guanylyl cyclase-activating protein 1 [Gallus gallus]	protein_coding	0.0001	0.0001	0.0001	0.0001	0.0001	0.08755	0.0001	0.0001	0.0001	0.0001	0.0001	0.0001	0.0001	0.0001	0.0001	0.126939	0.0001	0.0001	0	0	0	0	0	0	0	7	0	0	0	0	0	0	15	0	0	0
ENSGALG00000001433	chr18	3121259	3232611	+	B3GNTL1	ENSGALT00000002182;ENSGALT00000091153;ENSGALT00000092441;ENSGALT00000100406	GO:0016757(transferase activity, transferring glycosyl groups);GO:0016757(transferase activity, transferring glycosyl groups)	03013(RNA transport);03013(RNA transport)	K14529	EC:3.1.26.5	UDP-GlcNAc:betaGal beta-1,3-N-acetylglucosaminyltransferase-like protein 1 isoform X1 [Gallus gallus];UDP-GlcNAc:betaGal beta-1,3-N-acetylglucosaminyltransferase-like protein 1 isoform X2 [Gallus gallus]	protein_coding	0.308763	1.16135	0.190097	0.207087	0.470584	0.879018	0.895279	0.701266	0.803954	0.383362	0.0001	0.574568	0.488844	0.659738	0.804462	0.892774	0.310262	0.29376	85	32	76	133	22	24	55	94	97	106	77	86	37	120	143	0	48	43
ENSGALG00000001434	chr17	8723126	8733376	-	STOM	ENSGALT00000034894	GO:0002230(positive regulation of defense response to virus by host);GO:0005739(mitochondrion);GO:0005783(endoplasmic reticulum);GO:0005856(cytoskeleton);GO:0005887(integral component of plasma membrane);GO:0042803(protein homodimerization activity);GO:0044829(positive regulation by host of viral genome replication);GO:0045121(membrane raft);GO:0048471(perinuclear region of cytoplasm);GO:0051260(…	NA	NA	NA	erythrocyte band 7 integral membrane protein [Gallus gallus]	protein_coding	6.63406	12.6788	7.43124	6.11398	5.43533	9.70556	8.57066	9.57874	11.834	6.17842	9.82375	10.2903	9.29065	7.94315	7.35389	8.94484	5.55726	14.5913	1236	565	1173	1182	706	570	520	847	764	1038	864	1037	486	895	1172	945	686	1731
ENSGALG00000001437	chr24	1887297	2138544	+	NTM	ENSGALT00000002186;ENSGALT00000102180;ENSGALT00000034533;ENSGALT00000002187;ENSGALT00000091599;ENSGALT00000029072;ENSGALT00000095466	GO:0005886(plasma membrane);GO:0007155(cell adhesion);GO:0031225(anchored component of membrane);GO:0031225(anchored component of membrane)	NA	NA	NA	protein CEPU-1 isoform X3 [Numida meleagris];protein CEPU-1 isoform X4 [Gallus gallus];protein CEPU-1 isoform X4 [Numida meleagris];protein CEPU-1 isoform X1 [Numida meleagris];CEPU-1 [Gallus gallus];protein CEPU-1 isoform X5 [Gallus gallus];protein CEPU-1 isoform X2 [Athene cunicularia]	protein_coding	0.217233	0.387962	0.0733933	0.138543	0.0249097	0.160962	0.206434	0.190752	0.119138	0.113855	0.0496709	0.424027	0.0599259	0.0309804	0.0924649	0.0479317	0.117441	0.0107094	82	30	13	58	12	21	4	23	30	7	28	18	15	18	10	8	23	2
ENSGALG00000001439	chr11	793917	847606	-	RANBP10	ENSGALT00000002191	GO:0005634(nucleus);GO:0005829(cytosol)	NA	NA	NA	ran-binding protein 10 isoform X1 [Gallus gallus]	protein_coding	12.4016	25.5967	10.3515	11.5729	15.3172	11.6837	10.3622	10.6339	15.3909	10.7736	16.2912	15.578	18.1817	20.2137	10.3678	10.0307	20.4764	7.4555	1909	1077	2343	2435	1004	1102	1494	1040	943	2696	979	1376	864	1287	1341	1600	2580	903
ENSGALG00000001441	chr19	3291933	3316212	+	UBE2G1	ENSGALT00000040447	GO:0000209(protein polyubiquitination);GO:0005524(ATP binding);GO:0005737(cytoplasm);GO:0006511(ubiquitin-dependent protein catabolic process);GO:0031625(ubiquitin protein ligase binding);GO:0061630(ubiquitin protein ligase activity);GO:0061631(ubiquitin conjugating enzyme activity);GO:0070062(extracellular exosome);GO:0070534(protein K63-linked ubiquitination);GO:0070936(protein K48-linked ubiqu…	04141(Protein processing in endoplasmic reticulum);04120(Ubiquitin mediated proteolysis);05012(Parkinson disease)	K10575	EC:2.3.2.23	ubiquitin-conjugating enzyme E2 G1 [Numida meleagris]	protein_coding	170.375	261.626	250.708	185.678	233.075	261.449	230.117	317.32	214.159	292.756	109.735	304.878	238.727	308.593	224.446	297.189	177.394	231.729	41144	16289	33867	27403	26764	19455	25030	25619	23054	45326	32158	21083	25849	30674	43750	11862	24610	30898
ENSGALG00000001442	chr24	2144948	2396494	-	OPCML	ENSGALT00000002194;ENSGALT00000089972	GO:0005886(plasma membrane);GO:0007155(cell adhesion);GO:0031225(anchored component of membrane);GO:0070062(extracellular exosome);GO:0070062(extracellular exosome)	NA	NA	NA	PREDICTED: opioid-binding protein/cell adhesion molecule isoform X1 [Meleagris gallopavo];PREDICTED: opioid-binding protein/cell adhesion molecule isoform X2 [Meleagris gallopavo]	protein_coding	0.963846	0.399173	0.161197	0.306647	0.142066	0.378759	0.364719	0.0815724	0.0001	0.192513	0.668967	0.125466	0.514915	0.466283	0.420784	0.152005	0.105379	0.319516	15	76	60	35	14	27	13	30	30	56	7	0	15	47	19	59	12	35
ENSGALG00000001445	chr13	8593917	8632025	-	FABP6	ENSGALT00000002198	GO:0005215(transporter activity);GO:0005737(cytoplasm);GO:0006810(transport);GO:0008206(bile acid metabolic process);GO:0032052(bile acid binding)	03320(PPAR signaling pathway)	K08755	NA	PREDICTED: gastrotropin isoform X2 [Anser cygnoides domesticus]	protein_coding	2.90568	2.41596	6.34168	4.61118	2.88409	2.24085	5.49906	6.50675	5.22955	3.25299	2.39091	4.31776	4.63673	4.46793	2.17628	2.7256	8.0835	3.71386	375	179	423	163	435	311	199	141	354	422	424	331	185	191	258	166	721	318
ENSGALG00000001446	chr17	8696510	8723691	+	GSN	ENSGALT00000068748;ENSGALT00000084418;ENSGALT00000100162;ENSGALT00000074098;ENSGALT00000002199;ENSGALT00000094763	GO:0002102(podosome);GO:0003779(actin binding);GO:0005509(calcium ion binding);GO:0005634(nucleus);GO:0005829(cytosol);GO:0005886(plasma membrane);GO:0005925(focal adhesion);GO:0006911(phagocytosis, engulfment);GO:0014891(striated muscle atrophy);GO:0016021(integral component of membrane);GO:0016528(sarcoplasm);GO:0019904(protein domain specific binding);GO:0030027(lamellipodium);GO:0030041(actin…	04810(Regulation of actin cytoskeleton);04810(Regulation of actin cytoskeleton)	K05768	NA	gelsolin isoform X1 [Gallus gallus];gelsolin precursor [Gallus gallus]	protein_coding	399.779	357.063	66.9584	188.656	151.99	179.123	127.658	146.192	112.077	114.984	201.335	126.369	204.428	202.48	100.536	192.399	145.752	102.339	39883	89380	67820	87458	16716	46227	38171	41046	29909	69549	34646	25802	23743	32132	66236	50895	47286	31911
ENSGALG00000001449	chr10	3042694	3053063	+	STRA6	ENSGALT00000002203	GO:0001822(kidney development);GO:0003184(pulmonary valve morphogenesis);GO:0003281(ventricular septum development);GO:0007631(feeding behavior);GO:0016021(integral component of membrane);GO:0030325(adrenal gland development);GO:0030540(female genitalia development);GO:0042297(vocal learning);GO:0043583(ear development);GO:0043585(nose morphogenesis);GO:0048520(positive regulation of behavior);GO…	NA	NA	NA	receptor for retinol uptake STRA6 [Gallus gallus]	protein_coding	0.194152	0.0001	0.0001	0.0001	0.0001	0.0001	0.0001	0.0001	0.0001	0.0001	0.0001	0.0001	0.050871	0.0001	0.0001	0.0001	0.0001	0.0001	0	26	10	0	0	0	0	0	0	0	0	0	0	0	0	0	0	0
ENSGALG00000001450	chr24	2458724	2497695	-	IGSF9B	ENSGALT00000096294;ENSGALT00000094962;ENSGALT00000002205	GO:0005886(plasma membrane);GO:0007156(homophilic cell adhesion via plasma membrane adhesion molecules);GO:0016021(integral component of membrane);GO:0019900(kinase binding);GO:0030425(dendrite);GO:0043025(neuronal cell body);GO:0060077(inhibitory synapse);GO:0097151(positive regulation of inhibitory postsynaptic potential);GO:0097151(positive regulation of inhibitory postsynaptic potential)	NA	NA	NA	protein turtle homolog B isoform X2 [Gallus gallus];protein turtle homolog B isoform X3 [Gallus gallus]	protein_coding	0.0438272	0.0611639	0.0384479	0.0266926	0.019532	0.0001	0.0279169	0.0001	0.0140541	0.0001	0.0001	0.0858327	0.0255866	0.152965	0.0903209	0.0572938	0.196615	0.0111569	32	12	10	18	12	8	6	0	8	61	0	4	0	34	23	0	74	5
ENSGALG00000001452	chr26	3215547	3220046	+	ATP5PB	ENSGALT00000002207	GO:0000276(mitochondrial proton-transporting ATP synthase complex, coupling factor F(o));GO:0005654(nucleoplasm);GO:0015986(ATP synthesis coupled proton transport);GO:0021762(substantia nigra development);GO:0043209(myelin sheath);GO:0046933(proton-transporting ATP synthase activity, rotational mechanism);GO:0070062(extracellular exosome)	00190(Oxidative phosphorylation)	K02127	NA	ATP synthase F(0) complex subunit B1, mitochondrial [Gallus gallus]	protein_coding	113.073	137.528	135.369	143.287	126.56	128.834	110.7	129.399	133.234	120.928	162.468	144.983	144.281	159.743	157.969	183.037	137.559	152.345	19274	10650	20163	14190	14236	14790	13389	12436	10925	23114	12918	12921	10519	21267	26544	17301	18800	20010
ENSGALG00000001459	chr12	970285	981265	-	TNNC1	ENSGALT00000002214;ENSGALT00000096734;ENSGALT00000102795	GO:0005509(calcium ion binding);GO:0005654(nucleoplasm);GO:0005739(mitochondrion);GO:0005861(troponin complex);GO:0014883(transition between fast and slow fiber);GO:0031013(troponin I binding);GO:0031014(troponin T binding);GO:0032972(regulation of muscle filament sliding speed);GO:0042803(protein homodimerization activity);GO:0043462(regulation of ATPase activity);GO:0048306(calcium-dependent pr…	04020(Calcium signaling pathway);04260(Cardiac muscle contraction);04261(Adrenergic signaling in cardiomyocytes);05410(Hypertrophic cardiomyopathy (HCM));05414(Dilated cardiomyopathy (DCM));05414(Dilated cardiomyopathy (DCM))	K05865	NA	hypothetical protein CIB84_003559 [Bambusicola thoracicus];troponin C, partial [Coturnix coturnix];PREDICTED: troponin C, slow skeletal and cardiac muscles [Monodelphis domestica]	protein_coding	6845.98	3281.64	6567.85	4275.91	5466.81	5007.52	6648.64	5997.09	6163.31	7589.89	4893.87	3790.35	3333.36	3234.2	5764.29	2243.53	4614.74	813.265	371436	475268	343376	249589	509117	325322	426303	356303	483662	344946	441309	440579	486626	572035	239826	384132	464880	78741
ENSGALG00000001462	chr26	3223957	3226298	-	ADORA3	ENSGALT00000045853	GO:0001609(G-protein coupled adenosine receptor activity);GO:0001973(adenosine receptor signaling pathway);GO:0005886(plasma membrane);GO:0016021(integral component of membrane)	04080(Neuroactive ligand-receptor interaction)	K04268	NA	adenosine receptor A3 [Gallus gallus]	protein_coding	0.388551	0.792824	0.121772	0.164181	0.041028	0.268195	0.263883	0.173602	0.223467	0.163768	0.122282	0.221187	0.28977	0.285189	0.168208	0.233602	0.202946	0.105463	26	32	36	71	12	15	4	23	23	36	16	19	13	20	30	12	25	12
ENSGALG00000001463	chr23	3357695	3366101	-	PDIK1L	ENSGALT00000104172;ENSGALT00000002218	GO:0004674(protein serine/threonine kinase activity);GO:0005524(ATP binding);GO:0005654(nucleoplasm);GO:0006468(protein phosphorylation);GO:0006468(protein phosphorylation)	NA	NA	NA	serine/threonine-protein kinase PDIK1L isoform X1 [Gallus gallus];hypothetical protein CIB84_008959, partial [Bambusicola thoracicus]	protein_coding	0.886858	6.17872	3.45352	3.12823	5.46	3.10698	3.61642	2.69419	4.1118	3.5882	0.818939	5.1932	4.75262	6.38704	3.64771	4.3409	6.44803	4.71399	413	50	398	382	217	193	346	180	215	553	161	239	188	294	377	53	528	370
ENSGALG00000001465	chr18	9097963	9100480	+	RPL38	ENSGALT00000002220	GO:0001501(skeletal system development);GO:0001503(ossification);GO:0003723(RNA binding);GO:0003735(structural constituent of ribosome);GO:0005925(focal adhesion);GO:0006412(translation);GO:0006417(regulation of translation);GO:0007605(sensory perception of sound);GO:0022618(ribonucleoprotein complex assembly);GO:0022625(cytosolic large ribosomal subunit);GO:0033291(eukaryotic 80S initiation comp…	03010(Ribosome)	K02923	NA	PREDICTED: 60S ribosomal protein L38 isoform X1 [Gavialis gangeticus]	protein_coding	548.44	438.309	318.804	331.132	287.771	324.796	297.584	383.543	293.363	299.568	497.153	134.506	123.117	120.728	102.208	92.0828	118.639	100.098	3302	9539	3178	8352	6191	6312	5622	5790	5424	3226	7071	5254	4812	2541	2466	9776	2995	2428
ENSGALG00000001467	chr19	3325996	3346544	+	ANKFY1	ENSGALT00000002223	GO:0005765(lysosomal membrane);GO:0005769(early endosome);GO:0005829(cytosol);GO:0010008(endosome membrane);GO:0017137(Rab GTPase binding);GO:0030904(retromer complex);GO:0034058(endosomal vesicle fusion);GO:0042147(retrograde transport, endosome to Golgi);GO:0044354(macropinosome);GO:0046872(metal ion binding);GO:0048549(positive regulation of pinocytosis);GO:0070062(extracellular exosome);GO:00…	NA	NA	NA	rabankyrin-5 isoform X1 [Gallus gallus]	protein_coding	2.15133	2.72755	1.77187	2.88917	2.63434	4.88695	2.55963	3.17746	3.61502	3.57534	1.12121	7.06034	7.80833	10.2641	7.28568	7.12624	6.15539	7.68365	1531	331	1779	459	304	487	455	769	412	2421	518	572	507	1599	1685	195	1372	1646
ENSGALG00000001470	chr10	3071342	3074466	+	STOML1	ENSGALT00000002226	GO:0016021(integral component of membrane)	NA	NA	NA	stomatin-like protein 1 [Gallus gallus]	protein_coding	1.25529	2.31486	0.551354	1.11339	0.911094	0.836994	1.19391	1.11082	0.323466	0.683114	1.2394	1.78477	1.76887	1.46907	1.08788	1.10535	0.639127	0.657818	221	111	231	223	54	107	90	76	110	198	104	30	56	137	150	123	82	81
ENSGALG00000001472	chr24	2520519	2545278	+	JAM3	ENSGALT00000103607;ENSGALT00000002230;ENSGALT00000106558	GO:0001525(angiogenesis);GO:0001780(neutrophil homeostasis);GO:0002250(adaptive immune response);GO:0002318(myeloid progenitor cell differentiation);GO:0002523(leukocyte migration involved in inflammatory response);GO:0005178(integrin binding);GO:0005615(extracellular space);GO:0005794(Golgi apparatus);GO:0005923(bicellular tight junction);GO:0007160(cell-matrix adhesion);GO:0007286(spermatid dev…	04514(Cell adhesion molecules (CAMs));04530(Tight junction);04530(Tight junction)	K06785	NA	junctional adhesion molecule C isoform X2 [Gallus gallus];junctional adhesion molecule C isoform X1 [Gallus gallus]	protein_coding	6.20827	8.70157	1.40854	2.84578	1.78289	3.15611	4.61184	2.73926	3.30983	2.4441	1.78539	2.11691	3.25929	2.38417	2.30976	2.83492	1.7845	1.82832	589	1223	954	1878	311	615	395	637	953	723	572	672	446	651	861	399	511	503
ENSGALG00000001473	chr21	2049102	2082157	-	MIB2	ENSGALT00000002235	GO:0000151(ubiquitin ligase complex);GO:0005769(early endosome);GO:0007165(signal transduction);GO:0008270(zinc ion binding);GO:0016567(protein ubiquitination);GO:0043123(positive regulation of I-kappaB kinase/NF-kappaB signaling);GO:0061630(ubiquitin protein ligase activity)	NA	NA	NA	E3 ubiquitin-protein ligase MIB2 [Gallus gallus]	protein_coding	10.0869	15.7111	14.5392	12.0291	17.5875	16.4536	13.6906	12.2389	12.7826	14.7528	6.98466	16.7031	17.2995	16.7141	12.2999	18.2476	13.7925	13.1547	4403	1884	4794	3215	3032	2462	3690	3150	2679	4796	2423	2458	2545	3284	5247	1475	3738	3426
ENSGALG00000001474	chr17	8676966	8692183	-	RAB14	ENSGALT00000002236	GO:0005769(early endosome);GO:0005794(Golgi apparatus);GO:0006895(Golgi to endosome transport);GO:0045335(phagocytic vesicle);GO:0090387(phagolysosome assembly involved in apoptotic cell clearance)	NA	NA	NA	ras-related protein Rab-14 [Patagioenas fasciata monilis]	protein_coding	12.385	28.8466	18.5541	21.909	20.4626	20.0642	22.7803	19.2582	23.3676	23.2285	7.56787	26.3271	23.9935	26.6484	21.4954	23.3522	21.0625	21.9051	4924	1641	4717	4187	2745	3181	3046	2725	3163	5424	2705	3188	2842	4071	4764	1134	4049	4048
ENSGALG00000001475	chr23	3387729	3398397	+	STMN1	ENSGALT00000068880;ENSGALT00000083476;ENSGALT00000087509;ENSGALT00000002237;ENSGALT00000084445	GO:0005515(protein binding);GO:0005737(cytoplasm);GO:0005829(cytosol);GO:0005874(microtubule);GO:0007019(microtubule depolymerization);GO:0007052(mitotic spindle organization);GO:0007409(axonogenesis);GO:0009615(response to virus);GO:0015631(tubulin binding);GO:0016020(membrane);GO:0031115(negative regulation of microtubule polymerization);GO:0031175(neuron projection development);GO:0043005(neur…	04010(MAPK signaling pathway);04010(MAPK signaling pathway)	K04381	NA	stathmin, partial [Gallus gallus]	protein_coding	6.84688	13.2201	4.56915	6.83334	3.74729	6.01966	4.54198	7.18845	6.44128	6.4855	9.49255	6.56857	5.09572	6.03779	5.43171	6.1891	4.54453	5.52775	1112	821	908	1736	612	898	505	740	571	1113	914	796	719	931	1143	1287	791	925
ENSGALG00000001476	chr26	3235315	3257217	+	ENSGALG00000001476	ENSGALT00000002238	GO:0003924(GTPase activity);GO:0005515(protein binding);GO:0005525(GTP binding);GO:0005886(plasma membrane);GO:0010976(positive regulation of neuron projection development);GO:0015031(protein transport);GO:0017016(Ras GTPase binding);GO:0030054(cell junction);GO:0032045(guanyl-nucleotide exchange factor complex);GO:0032486(Rap protein signal transduction);GO:0043005(neuron projection);GO:0043209(…	04010(MAPK signaling pathway);04510(Focal adhesion);04530(Tight junction)	K04353	NA	Ras-related protein Rap-1A [Ophiophagus hannah]	protein_coding	58.1203	89.3012	84.986	73.8504	77.3621	83.046	83.8099	85.6771	75.0451	80.0691	48.8013	70.1357	76.5616	84.9768	71.7443	88.8392	70.579	62.2074	7132	4187	8184	7048	6836	5831	6260	6132	6327	9405	6543	5567	5327	7388	9855	3975	7378	6250
ENSGALG00000001479	chr19	3352330	3356233	-	CYB5D2	ENSGALT00000088839	GO:0005576(extracellular region);GO:0012505(endomembrane system);GO:0016020(membrane);GO:0020037(heme binding);GO:0045666(positive regulation of neuron differentiation)	NA	NA	NA	neuferricin [Gallus gallus]	protein_coding	20.1937	12.2709	17.6327	13.031	11.4857	11.997	13.4207	12.8056	8.78681	14.3285	17.0922	14.0623	13.9075	14.1035	16.0333	16.9426	18.4597	12.8344	1488	1514	1547	1008	1476	1071	967	922	1054	1624	1018	678	992	1718	1955	1449	2008	1342
ENSGALG00000001480	chr26	3267357	3277876	-	INKA2	ENSGALT00000002243	GO:0005634(nucleus);GO:0008150(biological_process);GO:0019901(protein kinase binding)	04371(Apelin signaling pathway);04540(Gap junction);04914(Progesterone-mediated oocyte maturation);04916(Melanogenesis);04261(Adrenergic signaling in cardiomyocytes)	K04630	NA	PAK4-inhibitor INKA2 [Gallus gallus]	protein_coding	2.49757	0.72481	0.628255	1.61946	0.325403	1.18141	1.54557	1.25761	2.32525	1.56206	2.00689	1.46942	1.69832	1.94245	2.21619	2.13711	1.35397	1.16457	211	254	257	81	72	181	38	124	165	304	136	244	147	322	335	231	200	165
ENSGALG00000001483	chr21	2089567	2112355	+	ENSGALG00000001483	ENSGALT00000002248	GO:0005654(nucleoplasm);GO:0005794(Golgi apparatus);GO:0016021(integral component of membrane)	NA	NA	NA	Golgi integral membrane protein 4 isoform X1 [Gallus gallus]	protein_coding	3.06334	6.0293	1.32363	2.38422	2.1091	3.55788	2.97316	2.64897	3.09751	2.77727	3.14926	2.39026	3.65552	2.66595	2.49763	3.39285	2.35625	1.58213	420	382	676	823	184	326	295	454	388	510	350	397	320	445	651	444	426	275
ENSGALG00000001486	chr28	1911962	1933263	+	ZAP70	ENSGALT00000002254	GO:0001772(immunological synapse);GO:0001784(phosphotyrosine residue binding);GO:0002250(adaptive immune response);GO:0002281(macrophage activation involved in immune response);GO:0002283(neutrophil activation involved in immune response);GO:0004715(non-membrane spanning protein tyrosine kinase activity);GO:0005102(receptor binding);GO:0005524(ATP binding);GO:0005829(cytosol);GO:0005911(cell-cell…	NA	NA	NA	tyrosine-protein kinase ZAP-70 [Gallus gallus]	protein_coding	0.879995	3.16875	0.318297	0.385217	0.282847	0.653472	0.718569	0.854733	0.171389	0.351603	0.935716	0.953797	1.40203	0.603924	0.422127	0.283451	0.465204	0.520524	170	111	263	438	45	54	41	85	95	117	115	23	41	77	56	134	86	92
ENSGALG00000001489	chr21	2122345	2144382	+	SSU72	ENSGALT00000002258	GO:0005634(nucleus);GO:0005737(cytoplasm);GO:0006378(mRNA polyadenylation);GO:0008420(CTD phosphatase activity);GO:0070940(dephosphorylation of RNA polymerase II C-terminal domain)	03015(mRNA surveillance pathway)	K15544	EC:3.1.3.16	RNA polymerase II subunit A C-terminal domain phosphatase SSU72 isoform X1 [Lagenorhynchus obliquidens]	protein_coding	10.9266	36.5286	18.8531	26.2421	18.7452	22.4647	24.034	26.0934	23.215	24.7403	8.96415	24.282	22.7641	34.7848	20.5614	23.1975	24.6776	22.8825	2592	827	2554	3026	1592	2175	1592	1741	1904	4041	2091	1808	1728	2223	2701	767	2708	2413
ENSGALG00000001490	chr9	1183162	1185021	-	KCNJ13	ENSGALT00000002259	GO:0005242(inward rectifier potassium channel activity);GO:0005887(integral component of plasma membrane);GO:0034765(regulation of ion transmembrane transport)	NA	NA	NA	inward rectifier potassium channel 13 [Gallus gallus]	protein_coding	0.0001	0.0001	0.0001	0.0001	0.0001	0.0001	0.0001	0.0001	0.0001	0.0001	0.0001	0.055066	0.0001	0.0001	0.0001	0.05048	0.096745	0.0001	4	0	0	0	0	0	0	0	0	0	0	0	0	0	4	0	8	0
ENSGALG00000001491	chr24	2549260	2574831	-	NCAPD3	ENSGALT00000002261	GO:0000779(condensed chromosome, centromeric region);GO:0000799(nuclear condensin complex);GO:0003682(chromatin binding);GO:0007076(mitotic chromosome condensation);GO:0010032(meiotic chromosome condensation);GO:0016020(membrane);GO:0031618(nuclear pericentric heterochromatin);GO:0035064(methylated histone binding);GO:0042393(histone binding);GO:0051304(chromosome separation)	NA	NA	NA	condensin-2 complex subunit D3 isoform X1 [Gallus gallus]	protein_coding	0.132773	1.80271	0.111106	0.773653	0.177661	0.551298	0.089813	0.206209	0.475611	0.328385	0.144172	0.954189	0.245254	0.567236	0.985287	0.354816	0.395977	0.629578	280	28	76	410	26	176	42	118	20	181	46	102	63	292	114	34	120	182
ENSGALG00000001492	chr20	840182	897629	+	NDRG3	ENSGALT00000002265;ENSGALT00000082704	GO:0005737(cytoplasm);GO:0007165(signal transduction);GO:0070062(extracellular exosome);GO:0070062(extracellular exosome)	NA	NA	NA	protein NDRG3 isoform X2 [Gallus gallus];protein NDRG3 isoform X1 [Gallus gallus]	protein_coding	25.4433	22.5358	24.2451	15.0813	16.4976	19.728	22.2731	16.4234	18.3269	20.28	34.6505	20.1717	17.2165	20.744	14.801	16.2863	15.2273	17.3594	3637	3249	3263	3153	3457	2112	2367	2582	2981	4070	2223	2410	2393	2703	3203	5003	2822	3092
ENSGALG00000001501	chr15	801554	828953	+	MAPK3	ENSGALT00000096191;ENSGALT00000002280	GO:0000165(MAPK cascade);GO:0004674(protein serine/threonine kinase activity);GO:0004707(MAP kinase activity);GO:0005524(ATP binding);GO:0005634(nucleus);GO:0005737(cytoplasm);GO:0005815(microtubule organizing center);GO:0006915(apoptotic process);GO:0007049(cell cycle);GO:0018105(peptidyl-serine phosphorylation);GO:0018107(peptidyl-threonine phosphorylation);GO:0031647(regulation of protein stab…	04010(MAPK signaling pathway);04012(ErbB signaling pathway);04350(TGF-beta signaling pathway);04370(VEGF signaling pathway);04371(Apelin signaling pathway);04068(FoxO signaling pathway);04150(mTOR signaling pathway);04140(Autophagy - animal);04114(Oocyte meiosis);04210(Apoptosis);04218(Cellular senescence);04510(Focal adhesion);04520(Adherens junction);04540(Gap junction);04810(Regulation of acti…	K04371	EC:2.7.11.24	PREDICTED: mitogen-activated protein kinase 1 [Pseudopodoces humilis];PREDICTED: mitogen-activated protein kinase 1 [Melopsittacus undulatus]	protein_coding	21.4286	47.1597	36.806	43.3227	38.8687	35.9477	35.7453	39.0038	36.5658	37.053	18.1059	51.7977	51.5032	45.2528	35.1605	51.5486	33.435	45.4457	10709	3139	11192	7567	6019	6954	6394	5396	5486	10182	6055	5514	5012	7362	11625	2999	7106	9282
ENSGALG00000001502	chr23	3634339	3639204	-	UTP11	ENSGALT00000002281	GO:0005615(extracellular space);GO:0005730(nucleolus);GO:0005737(cytoplasm);GO:0006364(rRNA processing);GO:0007399(nervous system development);GO:0032040(small-subunit processome);GO:0042274(ribosomal small subunit biogenesis);GO:0043065(positive regulation of apoptotic process)	NA	NA	NA	probable U3 small nucleolar RNA-associated protein 11 [Gallus gallus]	protein_coding	11.6213	16.9496	6.78376	11.2133	9.26055	11.5212	16.6493	9.12495	9.49014	10.0146	9.51965	12.0398	12.975	10.6325	9.7852	10.9409	11.8734	10.8109	947	648	1073	1035	422	685	580	658	972	910	539	545	516	779	939	600	960	840
ENSGALG00000001503	chr18	3231950	3341251	-	TBCD	ENSGALT00000064276;ENSGALT00000039250;ENSGALT00000002283	GO:0005096(GTPase activator activity);GO:0007021(tubulin complex assembly);GO:0007023(post-chaperonin tubulin folding pathway);GO:0031115(negative regulation of microtubule polymerization);GO:0043547(positive regulation of GTPase activity);GO:0048487(beta-tubulin binding);GO:0048487(beta-tubulin binding)	NA	NA	NA	tubulin-specific chaperone D isoform X2 [Gallus gallus];tubulin-specific chaperone D [Gallus gallus];tubulin-specific chaperone D isoform X1 [Gallus gallus]	protein_coding	16.054	18.9941	17.8487	14.4045	16.521	16.1493	17.7375	17.0703	19.8018	15.3638	14.9897	20.3982	19.4019	20.7218	16.2067	22.2704	15.1012	19.2638	5920	3302	5919	4280	4099	3246	3816	3403	3823	6546	3721	4192	2918	4764	7051	3485	4506	5524
ENSGALG00000001504	chr26	3285259	3291572	+	DDX20	ENSGALT00000040229	GO:0000122(negative regulation of transcription by RNA polymerase II);GO:0000387(spliceosomal snRNP assembly);GO:0003676(nucleic acid binding);GO:0004004(ATP-dependent RNA helicase activity);GO:0005524(ATP binding);GO:0005829(cytosol);GO:0010501(RNA secondary structure unwinding);GO:0016020(membrane);GO:0030674(protein binding, bridging);GO:0032797(SMN complex);GO:0034719(SMN-Sm protein complex);…	03013(RNA transport)	K13131	EC:3.6.4.13	probable ATP-dependent RNA helicase DDX20 [Gallus gallus]	protein_coding	4.65248	7.36411	3.78083	6.21622	6.36242	4.69811	5.72086	6.18208	4.70462	4.93511	3.09895	6.94457	7.50617	8.00435	5.64879	6.04391	7.00713	6.59458	1140	541	1295	938	491	792	831	560	697	1430	762	564	530	939	1082	408	1182	1069
ENSGALG00000001506	chr13	8539665	8542809	-	PTTG2	ENSGALT00000002291;ENSGALT00000049104	GO:0004869(cysteine-type endopeptidase inhibitor activity);GO:0005634(nucleus);GO:0005737(cytoplasm);GO:0006355(regulation of transcription, DNA-templated);GO:0010951(negative regulation of endopeptidase activity);GO:0030414(peptidase inhibitor activity);GO:0045143(homologous chromosome segregation);GO:0051276(chromosome organization);GO:0051276(chromosome organization)	04110(Cell cycle);04114(Oocyte meiosis);04114(Oocyte meiosis)	K06635	NA	securin isoform 1 [Gallus gallus];securin isoform X1 [Gallus gallus]	protein_coding	2.61012	4.5353	2.441	1.30824	1.18415	2.15377	2.15569	3.41305	0.679345	2.57617	2.04866	1.11398	1.98512	2.33362	2.08493	1.13294	1.24713	1.63616	74	122	137	232	127	67	63	103	105	167	168	33	112	139	82	108	85	107
ENSGALG00000001512	chr26	3298602	3392361	-	KCND3	ENSGALT00000080226;ENSGALT00000002297	GO:0005250(A-type (transient outward) potassium channel activity);GO:0005251(delayed rectifier potassium channel activity);GO:0008076(voltage-gated potassium channel complex);GO:0016021(integral component of membrane);GO:0034765(regulation of ion transmembrane transport);GO:0044325(ion channel binding);GO:0051260(protein homooligomerization);GO:0086009(membrane repolarization);GO:0086009(membrane…	NA	NA	NA	potassium voltage-gated channel subfamily D member 3 isoform X2 [Gallus gallus];potassium voltage-gated channel subfamily D member 3 isoform X1 [Gallus gallus]	protein_coding	0.531374	0.41301	0.250914	0.468282	0.0325587	0.261501	0.540658	0.077417	0.530891	0.702707	0.211102	0.139834	0.198506	0.227541	0.0683512	0.535463	0.445692	0.48242	34	91	51	78	48	89	7	47	97	61	14	95	111	17	142	41	112	115
ENSGALG00000001513	chr17	8643905	8676088	+	CNTRL	ENSGALT00000049092	GO:0000278(mitotic cell cycle);GO:0005737(cytoplasm);GO:0005813(centrosome);GO:0016020(membrane);GO:0051301(cell division)	NA	NA	NA	centriolin [Gallus gallus]	protein_coding	0.353934	7.91592	1.58285	2.78586	3.11566	2.58791	2.11412	2.50723	2.98097	2.36037	0.027252	2.27543	4.04069	6.72811	2.74403	3.93105	2.91809	2.77695	1160	128	2164	3130	638	1102	1264	958	800	3731	960	1108	787	1416	2185	12	1529	1398
ENSGALG00000001518	chr18	3310711	3313521	+	ZNF750	ENSGALT00000002308	GO:0001046(core promoter sequence-specific DNA binding);GO:0005730(nucleolus);GO:0006366(transcription by RNA polymerase II);GO:0008544(epidermis development);GO:0045944(positive regulation of transcription by RNA polymerase II)	NA	NA	NA	zinc finger protein 750 [Gallus gallus]	protein_coding	0.0001	0.0001	0.0001	0.0001	0.0001	0.0001	0.0001	0.0001	0.0001	0.0001	0.0001	0.0001	0.0001	0.0001	0.0001	0.0001	0.0001	0.0001	0	0	0	0	0	0	0	0	0	0	0	0	0	0	0	0	0	0
ENSGALG00000001521	chr24	2575317	2583331	+	VPS26B	ENSGALT00000002312	GO:0005768(endosome);GO:0005769(early endosome);GO:0005770(late endosome);GO:0005829(cytosol);GO:0006886(intracellular protein transport);GO:0030904(retromer complex);GO:0042147(retrograde transport, endosome to Golgi)	04144(Endocytosis)	K18466	NA	vacuolar protein sorting-associated protein 26B [Gallus gallus]	protein_coding	8.42616	6.83708	5.36058	7.14811	5.32521	5.28744	6.30323	6.09897	4.55206	6.47	6.91581	6.22655	6.50778	6.13093	5.82522	5.96712	5.89159	6.48934	989	948	1087	843	674	882	673	610	743	1060	728	528	673	937	1034	880	962	1018
ENSGALG00000001522	chr20	905966	962906	-	PHF20	ENSGALT00000068241;ENSGALT00000074378;ENSGALT00000059232;ENSGALT00000002314;ENSGALT00000063219	GO:0000123(histone acetyltransferase complex);GO:0005737(cytoplasm);GO:0031965(nuclear membrane);GO:0043981(histone H4-K5 acetylation);GO:0043982(histone H4-K8 acetylation);GO:0043984(histone H4-K16 acetylation);GO:0043995(histone acetyltransferase activity (H4-K5 specific));GO:0043996(histone acetyltransferase activity (H4-K8 specific));GO:0046872(metal ion binding);GO:0046972(histone acetyltran…	NA	NA	NA	PHD finger protein 20 isoform X5 [Gallus gallus];PHD finger protein 20 isoform X2 [Gallus gallus]	protein_coding	3.03486	8.85408	6.00332	7.44449	8.12722	7.43568	6.87876	7.02055	7.62602	8.66241	1.54117	7.45787	11.077	12.4036	8.92597	9.28834	8.90187	9.31514	1689	487	2637	1558	1075	1310	1465	1223	1157	3056	1194	1261	1284	2048	2295	280	2073	2085
ENSGALG00000001525	chr27	6118078	6127639	+	ENSGALG00000001525	ENSGALT00000002317	GO:0005776(autophagosome);GO:0016020(membrane);GO:0034341(response to interferon-gamma);GO:0042803(protein homodimerization activity);GO:0048471(perinuclear region of cytoplasm);GO:0098792(xenophagy);GO:1901098(positive regulation of autophagosome maturation)	04137(Mitophagy - animal)	K21348	NA	calcium-binding and coiled-coil domain-containing protein 2 [Gallus gallus]	protein_coding	8.64235	17.3281	17.5377	18.2761	20.1318	15.5407	14.4567	17.2132	14.5197	17.1209	4.22166	20.118	25.0982	18.6942	18.5663	25.984	13.8894	28.6124	4020	1224	5272	2688	2772	2836	3202	2255	2145	4066	2583	2117	2239	3757	5664	676	2853	5649
ENSGALG00000001527	chr21	2180506	2190706	-	VWA1	ENSGALT00000002321	GO:0005604(basement membrane);GO:0005614(interstitial matrix);GO:0005615(extracellular space);GO:0030198(extracellular matrix organization);GO:0042802(identical protein binding);GO:0048266(behavioral response to pain);GO:0070062(extracellular exosome)	NA	NA	NA	von Willebrand factor A domain-containing protein 1 isoform X1 [Gallus gallus]	protein_coding	13.6676	12.6977	2.86575	8.77674	4.37144	6.62625	5.1317	4.84674	7.59548	4.95454	8.78316	12.1778	25.1794	8.08303	6.7408	5.54939	7.41812	9.73782	1717	1365	3730	1389	320	961	491	679	537	1240	513	781	457	962	854	992	1075	1356
ENSGALG00000001529	chr24	2585506	2590683	-	THYN1	ENSGALT00000089258	GO:0005634(nucleus);GO:0005737(cytoplasm)	04144(Endocytosis)	K18466	NA	PREDICTED: thymocyte nuclear protein 1 [Meleagris gallopavo]	protein_coding	45.8657	121.75	69.8261	69.0885	46.1593	87.0185	70.4798	60.7798	74.0234	67.3484	54.8272	49.9853	59.336	52.5887	51.7084	66.3306	46.455	62.346	4010	2607	5004	7581	4431	4303	2947	5069	4198	4592	3662	4332	3535	4201	5805	3523	3831	4942
ENSGALG00000001531	chr18	3342109	3349216	-	ENSGALG00000001531	ENSGALT00000002328	GO:0016310(phosphorylation);GO:0030387(fructosamine-3-kinase activity);GO:0030389(fructosamine metabolic process);GO:0030855(epithelial cell differentiation)	NA	NA	NA	fructosamine-3-kinase isoform X1 [Gallus gallus]	protein_coding	0.398618	1.28904	2.34794	1.34113	0.533532	2.03597	2.33087	1.03112	0.832459	1.55453	0.9176	1.57524	1.46076	1.70672	1.61779	1.88925	1.40015	1.29414	303	55	296	193	357	201	82	285	333	357	149	117	196	315	397	142	277	246
[truncated: 23,346 more rows]

## Sheet: Table S3
Table S3. All genes in AF samples.
[truncated: 23,911 more rows]

## Sheet: Table S4
Table S4. The WGCNA result in BM tissue.
[truncated: 16,384 more rows]

## Sheet: Table S5
Table S5. The WGCNA result in AF tissue.
[truncated: 19,767 more rows]
[truncated: 9 more columns]

## Sheet: Table S6
Table S6. The fatty acid composition in BM and AF samples.
[truncated: 13 more rows]

[truncated: 7 more sheets: Table S7, Table S8, Table S9, Table S10, Table S11, Table S12, Table S13]
